# Supplementary material for: Outborn newborns drive birth asphyxia mortality rates—An 8 year analysis at a rural level two nursery in Uganda
Source: PLOS Glob Public Health. 2023 Nov 8;3(11):e0002261. doi: 10.1371/journal.pgph.0002261 (PMC10631647; doi:10.1371/journal.pgph.0002261)
Supplement: S1 Data — (XLS) [file pgph.0002261.s005.xls]

## Sheet: Sheet1
id	birth_date	admit_date	admission_weight	rr	rbs	respsupport_off	oxysaturation_off	respsupport_cpap	mom_age	mother_district	mode_of_transport	no_of_pregnancies	gestational_weeks	rupture_of_membranes	diabetes_mellitus	hemorrhage_at_before	hypertension	hemorrhage_after	trauma	maternal_fever	anemia	mother_death	no_of_prenatal_visits	prenatal_care_kiwoko	gender	birth_location	birth_attendant	birth_weight	meconium_stained	apgar_1	apgar_5	delivery_method	cry_at_birth	primary_diagnosis	gestational_age_exam	any_other_respiratory_support	respiratory_assistance_oxygen	respiratory_assistance_cpap	formal_phototherapy	blood_transfusion	discharge_status	death_diagnosis	inborn	prem	ashy	infe	admdays	admwgtcat	rrcat
1	2014-06-21	2014-06-22	3720	58		0	98		30	Nakaseke	Boda Boda	5		No	No	No	No	No	No	No	No	No	2	Yes	Male	Kiwoko hospital	Midwife/Nurse	3.9	3	8	5	Normal Vaginal	Yes	Infection	No	No	No	No	No	No	Discharged home alive		In-born	others	others	Infection	1	Normal	30-60
2	2014-08-29	2014-08-29	2620	58					19	Nakaseke	Boda Boda	1	35	No	No	No	Yes	No	No	No	No	No	1	No	Male	Kiwoko hospital	Doctor	2.8	No	8	8	Caesarean section	3	Respiratory Distress	No	Yes	No	No	No	No	Discharged home alive		In-born	Prematurity/LBW/RDS	others	others	0	Normal	30-60
3	2014-09-12	2014-09-12	1480		2.2				37	Nakasongola	Taxi	5		No	No	No	Yes	No	No	No	No	No		No	Female	Kiwoko hospital	Midwife/Nurse	1.48	No			Normal Vaginal	Yes	Prematurity	Yes	No	No	No	Yes	Yes	Discharged home alive		In-born	Prematurity/LBW/RDS	others	others	0	<1500	NR
4	2014-08-27	2014-08-27	1990	47		4	66			Other	Foot			No	No	No	No	No	No	No	No	No	4	No	Female	Kiwoko hospital	Doctor	1.99	No			Caesarean section	No	Prematurity	No	Yes	No	Yes	No	Yes	Died	Prematurity	In-born	Prematurity/LBW/RDS	others	others	0	1500-2499	30-60
5	2014-02-28	2014-03-01	3460		3.2				29	Nakaseke	Taxi	4		No	No	No	No	No	No	No	No	No	2	No	Male	Kiwoko hospital	Midwife/Nurse	3.6	No	9	10	Normal Vaginal	Yes	Infection	No	No	No	No	No	No	Discharged home alive		In-born	others	others	Infection	1	Normal	NR
6	2014-10-29	2014-11-08	3570	52	8.1	0	98		30	Nakasongola	Boda Boda	4			No	No	No	No	No	No	No	No	4	No	Male	Another facility	Midwife/Nurse		3			Normal Vaginal	No	Infection	No	No	No	No	No	No	Discharged home alive		Out-born	others	others	Infection	10	Normal	30-60
7	2014-06-18	2014-06-18	2560	69	5.6	5	85		18	Luwero	Boda Boda	1		No	No	No	No	No	No	No	No	Yes	4	No	Male	Another facility	Midwife/Nurse	2.5	3	9	10	Normal Vaginal	Yes	Birth Asphyxia	3	Yes	No	Yes	Yes	No	Discharged home alive		Out-born	others	birth asphyxia	others	0	Normal	>60
8	2014-09-27	2014-09-27	2940	60	11.1		98		18	Nakaseke	Taxi	1	38	No	No	No	No	No	No	No	No	No	4	No	Male	Kiwoko hospital	Midwife/Nurse	2.94	No	5	7	Normal Vaginal	No	Birth Asphyxia	No	No	No	No	No	No	Discharged home alive		In-born	others	birth asphyxia	others	0	Normal	30-60
9	2014-10-23	2014-10-23	1300	44	3.3		90		30	Nakasongola	Boda Boda	6		No	No	No	No	No	No	No	No	No	4	No	Female	Kiwoko hospital	Midwife/Nurse	1.3	No	6	7	Normal Vaginal	Yes	Prematurity	3	Yes	No	Yes	No	No	Discharged home alive		In-born	Prematurity/LBW/RDS	others	others	0	<1500	30-60
10	2014-03-07	2014-03-24	2000	48	4.5	1	94		29	Luwero	Boda Boda	6	33	No	No	No	No	No	No	No	No	No	2	No	Male	Another facility	Midwife/Nurse	2.2	3			Normal Vaginal	Yes	Prematurity	No	No	No	No	Yes	Yes	Discharged home alive		Out-born	Prematurity/LBW/RDS	others	others	17	1500-2499	30-60
11	2014-06-28	2014-06-28	1040	30	11.2	7			21	Other	Taxi	3		No	No	No	No	No	No	No	No	No		No	Female	Another facility	Midwife/Nurse	1.04	3			Normal Vaginal	3	Prematurity	No	Yes	No	Yes	Yes	No	Discharged home alive		Out-born	Prematurity/LBW/RDS	others	others	0	<1500	30-60
12	2014-01-18	2014-01-18					27			Luwero	Foot	1										No			Female	Kiwoko hospital	Doctor		3	2	3	Caesarean section	No	Birth Asphyxia	No	Yes	Yes	No	No	No	Died	Birth Asphyxia	In-born	others	birth asphyxia	others	0		NR
13	2014-08-12	2014-08-13	3200	70	4	2	93		26	Luwero	Boda Boda	3	40	No	No	No	No	No	No	No	No	No	4	No	Female	Kiwoko hospital	Midwife/Nurse	3.5	No	9	10	Normal Vaginal	Yes	Respiratory Distress	No	No	No	No	No	No	Discharged home alive		In-born	others	others	others	1	Normal	>60
14	2014-06-13	2014-06-13	3400			7	5		29	Luwero	Ambulance	6	38	No	No	No	No	No	No	No	No	No	3	No	Male	Kiwoko hospital	Midwife/Nurse	3.4	3	5	4	Normal Vaginal	No	Birth Asphyxia	No	Yes	No	Yes	3	No	Died	Birth Asphyxia	In-born	others	birth asphyxia	others	0	Normal	NR
15	2014-06-05	2014-06-12	2410	80	4.5	3	92		29	Nakasongola	Taxi	3		No	No	No	No	No		No	No	No	4	Yes	Female	Kiwoko hospital	Midwife/Nurse	2.4	No	8	9	Normal Vaginal	Yes	Respiratory Distress	No	Yes	No	Yes	No	Yes	Died	Infection	In-born	others	others	Infection	7	1500-2499	>60
16	2014-06-12	2014-06-12	2180	48	1.8		100		27	Luwero	Boda Boda	5	32	Yes	No	No	No	No	No	No	No	No	3	No	Female	Kiwoko hospital	Midwife/Nurse	2.2	No	8	9	Normal Vaginal	Yes	Prematurity	Yes	No	No	No	No	No	Discharged home alive		In-born	Prematurity/LBW/RDS	others	others	0	1500-2499	30-60
17	2014-11-01	2014-11-04	2980	43	4.7	0	91		21	Nakasongola	Boda Boda	2	37	No	No	No	No	No	No	No	No	No	3	No	Male	Another facility	Midwife/Nurse		3			Normal Vaginal	No	Infection	No	No	No	No	No	No	Discharged home alive		Out-born	others	others	Infection	3	Normal	30-60
18	2014-06-11	2014-06-11	3230	85	15	1	93		21	Luwero	Boda Boda	4	37	No	No	No	No	No	No	No	No	No	3	No	Male	Kiwoko hospital	Doctor	3.2	3	6	8	Caesarean section	Yes	Infection	No	No	No	No	No	No	Discharged home alive		In-born	others	others	Infection	0	Normal	>60
19	2014-03-11	2014-03-11		35	7.9	4	83		21	Nakaseke	Boda Boda	4	35	Yes	No	Yes	No		No	No	No	No	1	No	Male	On the way to hospital	Midwife/Nurse		No			Normal Vaginal	Yes	Prematurity	Yes	No	No	No	Yes	No	Discharged home alive		Out-born	Prematurity/LBW/RDS	others	others	0		30-60
20	2014-06-27	2014-07-10	1930	50	5	0	100		29	Nakaseke	Foot	6	29	No	No	No	No	No	No	No	No	No	1	Yes	Male	Kiwoko hospital	Midwife/Nurse	2.1	No	10	10	Normal Vaginal	Yes	Prematurity	No	No	No	No	Yes	No	Discharged home alive		In-born	Prematurity/LBW/RDS	others	others	13	1500-2499	30-60
21	2014-02-10	2014-02-10		65	6	3	100		23	Nakasongola	Boda Boda	4	29	No	No	No	No	No	No	No	No	No	5	No	Female	Home	Midwife/Nurse		No			Normal Vaginal	No	Prematurity	3	Yes	Yes	Yes	Yes	Yes	Discharged home alive		Out-born	Prematurity/LBW/RDS	others	others	0		>60
22	2014-07-10	2014-07-10	1340	78	6	8	55		39	Other	Taxi	8	29	Yes	No	Yes	No	No	No	No	No	No	2	No	Male	Another facility	Midwife/Nurse	1.34	No	8	10	Normal Vaginal	Yes	Prematurity	Yes	Yes	No	Yes	Yes	No	Discharged home alive		Out-born	Prematurity/LBW/RDS	others	others	0	<1500	>60
23	2014-09-04	2014-09-04	2820	72	7.3	4	99		22	Nakaseke	Taxi	1		No	No	No	No	No	No	No	No	No	3		Male	Kiwoko hospital	Doctor	3.4	Yes	5	7	Caesarean section	Yes	Birth Asphyxia	No	No	No	No	No	No	Discharged home alive		In-born	others	birth asphyxia	others	0	Normal	>60
24	2014-03-29	2014-03-30	3620	68	4.3	4			36	Nakasongola	Taxi	7	35	No	No	No	No	No	No	No	No	No	2	Yes	Female	On the way to hospital	TBA	3.62	3			Normal Vaginal	No	Infection	No	Yes	Yes	No	No	Yes	Died	Infection	Out-born	others	others	Infection	1	Normal	>60
25	2014-03-03	2014-03-20	3100	70	5.1	1	92		17	Nakaseke	Boda Boda	1	30	No	No	No	No	No	No	No	No	No	4	No	Male	Another facility	Midwife/Nurse	2.9	Yes			Normal Vaginal	Yes	Infection	No	No	No	No	No	No	Discharged home alive		Out-born	others	others	Infection	17	Normal	>60
26	2014-12-10	2014-12-10	1500	64	4.1	2	92			Nakaseke	Taxi	1		No	No	No	No	No	No	No	No	No	3	No	Male	Home	Midwife/Nurse	1.51	No			Normal Vaginal	Yes	Prematurity	3	No	No	No	No	Yes	Discharged home alive		Out-born	Prematurity/LBW/RDS	others	others	0	1500-2499	>60
27	2014-11-15	2014-12-05	3800	52	6.6	0	95		19	Nakaseke	Boda Boda	1	33	No	No	No	No	No	No	No	No	No	3	Yes	Female	Home	Midwife/Nurse		3			Normal Vaginal	Yes	Infection	No	No	No	No	No	No	Discharged home alive		Out-born	others	others	Infection	20	Normal	30-60
28	2014-07-11	2014-07-11	1260	0	5.6	0	63	5	23	Nakasongola	Taxi	1		No	No	No	No	No	No	No	No	No	2	No	Male	Kiwoko hospital	Midwife/Nurse	1.26	3	6	4	Normal Vaginal	Yes	Prematurity	Yes	Yes	No	Yes	Yes	No	Died	Prematurity	In-born	Prematurity/LBW/RDS	others	others	0	<1500	<30
29	2014-01-26	2014-01-26	2710	67	8	5	83		20	Luwero	Boda Boda	1	38	Yes	No	No	No	No	No	Yes	No	No		No	Female	Another facility	Midwife/Nurse	2.71	3			Normal Vaginal	No	Birth Asphyxia	No	Yes	No	Yes	No	No	Discharged home alive		Out-born	others	birth asphyxia	others	0	Normal	>60
30	2014-03-22	2014-03-30	3110	44	5.1	0	99		36	Luwero	Foot	6			No		Yes		No		No	No	5	Yes	Female	Kiwoko hospital	Doctor	3.55	No			Caesarean section	Yes	Infection	No	No	No	No	No	No	Discharged home alive		In-born	others	others	Infection	8	Normal	30-60
31	2014-06-07	2014-06-07	4350	68	2		97		31	Luwero	Taxi	6		No	No	Yes	No	Yes	Yes	No	No	No	3	No	Male	Kiwoko hospital	Doctor	4.4	3	9	10	Caesarean section	3	Hypoglycemia	No	No	No	No	No	No	Discharged home alive		In-born	others	others	others	0	Normal	>60
32	2014-07-12	2014-07-12	1500	64					35	Nakaseke	Boda Boda	10		No	No	Yes	No	No	No	No	No	No	2	No	Female	Another facility	Midwife/Nurse	1.5	No			Normal Vaginal	Yes	Prematurity	No	Yes	No	No	Yes	No	Discharged home alive		Out-born	Prematurity/LBW/RDS	others	others	0	1500-2499	>60
33	2014-02-22	2014-03-14	3680	49	6.2	2	97		22	Luwero	Boda Boda	2		No	No	No	No	No	No	No	No	No	3	No	Male	Kiwoko hospital	Midwife/Nurse	3.5	No			Normal Vaginal	Yes	Infection	No	No	No	No	No	No	Discharged home alive		In-born	others	others	Infection	20	Normal	30-60
34	2014-05-07	2014-05-23	3560	44	5.3		96		38	Nakasongola	Taxi	7	40	No		Yes		Yes		No		No	5	No	Male	Another facility	Midwife/Nurse	3.5	3			Normal Vaginal	No	Infection	No	Yes	No	No	No	No	Discharged home alive		Out-born	others	others	Infection	16	Normal	30-60
35	2014-07-16	2014-07-17	1750	54	7.9	3	87		16	Nakaseke	Boda Boda	1		No	Yes	Yes	Yes	No	No	No	No	No	3		Male	Another facility	Midwife/Nurse	1.9	No	7	8	Normal Vaginal	Yes	Prematurity	No	Yes	No	No	No	Yes	Died	Prematurity	Out-born	Prematurity/LBW/RDS	others	others	1	1500-2499	30-60
36	2014-06-27	2014-06-27	2160	72	2.9	2	97		29	Nakaseke	Foot	6	29	No	No		No		No		No	No	1	Yes	Male	Kiwoko hospital	Midwife/Nurse	2.1	No	10	10	Normal Vaginal	Yes	Prematurity	No	No	No	No	Yes	No	Discharged home alive		In-born	Prematurity/LBW/RDS	others	others	0	1500-2499	>60
37	2014-01-16	2014-01-24	3000	82	9.8	7	76		18	Other	Boda Boda	1		Yes	No	No	No	No	No	No	No	No	4	No	Male	Another facility	Midwife/Nurse	3	No			Normal Vaginal	Yes	Infection	No	Yes	No	Yes	No	No	Discharged home alive		Out-born	others	others	others	8	Normal	>60
38	2014-03-03	2014-03-05	3720	34	5.3	1	92		29	Nakasongola	Boda Boda	4		No	No	No	No	No	No	No	No	No	4	No	Male	Another facility	Midwife/Nurse	3.6	No	9	10	Normal Vaginal	Yes	Infection	No	Yes	No	No	No	Yes	Died	Birth Asphyxia	Out-born	others	birth asphyxia	others	2	Normal	30-60
39	2014-06-01	2014-06-02	2850	81	1.9	0	100		19	Luwero	Boda Boda	3	35	No	No	No	No	No	No	No	No	No	3	No	Male	Kiwoko hospital	Doctor	3.2	3	8	10	Caesarean section	Yes	Hypoglycemia	No	No	No	No	No	No	Discharged home alive		In-born	others	others	others	1	Normal	>60
40	2014-07-19	2014-07-19	2840	48	9.1	2	97		32	Luwero	Boda Boda	4	39	No	No	No	No	No	No	No	No	No	4	No	Male	Kiwoko hospital	Doctor	2.84	Yes	6	7	Caesarean section	No	Birth Asphyxia	No	No	No	No	No	No	Discharged home alive		In-born	others	birth asphyxia	others	0	Normal	30-60
41	2014-07-25	2014-07-25	2680	50	3.8	2	93		25	Nakaseke	Boda Boda	2	40	No	No	No	No	No	No	No	No	No	3	No	Female	Kiwoko hospital	Doctor	2.7	Yes	4	5	Caesarean section	Yes	Birth Asphyxia	No	Yes	No	Yes	No	Yes	Died	Birth Asphyxia	In-born	others	birth asphyxia	others	0	Normal	30-60
42	2014-01-16	2014-01-16	2120	59	3.8	6	93			Nakaseke	Boda Boda	1										No			Male	Kiwoko hospital	Midwife/Nurse	2.12	No	7	8	Normal Vaginal	Yes	Prematurity	Yes	Yes	No	No	Yes	No	Discharged home alive		In-born	Prematurity/LBW/RDS	others	others	0	1500-2499	30-60
43	2014-11-16	2014-11-16	1620	72	4	2	90		20	Luwero	Taxi	2	30	No	No	No	No	No	No	Yes	No	No	3	No	Male	Kiwoko hospital	Midwife/Nurse	1.62	3			Normal Vaginal	Yes	Prematurity	No	Yes	No	No	No	No	Discharged home alive		In-born	Prematurity/LBW/RDS	others	others	0	1500-2499	>60
44	2014-08-01	2014-08-01	2070	46	3.6	2	99		20	Other	Taxi	1	34	No	No	No	No	No	No	No	No	No	3	No	Male	Kiwoko hospital	Doctor	2.42	3	7	10	Caesarean section	No	Prematurity	No	No	No	No	Yes	No	Discharged home alive		In-born	Prematurity/LBW/RDS	others	others	0	1500-2499	30-60
45	2014-09-20	2014-09-21	3470	78	6.5	6	72		19	Nakaseke	Taxi	1		No	No	No	No	No	No	No	No	No		No	Female	Kiwoko hospital	Doctor	3.6	Yes	8	9	Caesarean section	3	Infection	No	Yes	No	No	No	No	Discharged home alive		In-born	Prematurity/LBW/RDS	others	others	1	Normal	>60
46	2014-05-30	2014-05-30	1430	40	4.1	8	85		32	Nakaseke	Boda Boda	6		No	No	No	No	No	No	No	No	No	2	No	Male	Kiwoko hospital	Doctor	1.43	No	2	4	Caesarean section	3	Prematurity	Yes	Yes	No	Yes	Yes	No	Discharged home alive		In-born	Prematurity/LBW/RDS	others	others	0	<1500	30-60
47	2014-08-01	2014-08-01	2420	60	5.9	1	91		20	Other	Taxi	1	34	No	No	No	No	Yes	No	Yes	No	No	3	No	Male	Kiwoko hospital	Doctor	2.07	No	5	7	Caesarean section	No	Prematurity	No	No	No	No	Yes	No	Discharged home alive		In-born	Prematurity/LBW/RDS	others	others	0	1500-2499	30-60
48	2014-08-02	2014-08-02	2340			6		5.45		Luwero	Foot											No	2	No	Male	Kiwoko hospital	Midwife/Nurse	2.4	Yes			Normal Vaginal	No	Birth Asphyxia	No	Yes	No	Yes	No	No	Died		In-born	others	others	others	0	1500-2499	NR
49	2014-08-03	2014-08-03	1820	56	5.2	2	89		21	Luwero	Boda Boda	3		Yes	No	No	No	Yes	No	No	No	No	3	No	Male	Another facility	Midwife/Nurse	1.82	3			Normal Vaginal	Yes	Prematurity	No	Yes	No	No	Yes	No	Discharged home alive		Out-born	Prematurity/LBW/RDS	others	others	0	1500-2499	30-60
50	2014-08-08	2014-08-08	3450		6.8	3	87		28	Other	Boda Boda	4	43		No	No	No	No	No	No	No	No	3	No	Female	Home	Midwife/Nurse	3.45	No			Normal Vaginal	Yes	Infection	No	No	No	No	Yes	No	Discharged home alive		Out-born	others	others	Infection	0	Normal	NR
51	2014-08-05	2014-08-05	1920	52	5	2	98		16	Luwero	Boda Boda	1	32	No	No	No	No	No	No	No	No	No	2	No	Female	Kiwoko hospital	Midwife/Nurse	1.92	No	8	9	Normal Vaginal	Yes	Prematurity	Yes	No	No	No	Yes	No	Discharged home alive		In-born	Prematurity/LBW/RDS	others	others	0	1500-2499	30-60
52	2014-01-20	2014-01-20	2570	49	8.4	6	70	5	30	Nakaseke	Boda Boda	5	38									No	4	No	Male	Kiwoko hospital	Midwife/Nurse	2.57	No	7	9	Normal Vaginal	Yes	Respiratory Distress	No	Yes	No	Yes	No	No	Discharged home alive		In-born	Prematurity/LBW/RDS	others	others	0	Normal	30-60
53	2014-05-24	2014-05-26	2820		3		99		20	Luwero	Boda Boda	1		No	No	No	No	No	No	No	No	No	3	No	Female	Another facility	Midwife/Nurse	3	No			Normal Vaginal	No	Infection	No	No	No	No	No	No	Discharged home alive		Out-born	others	birth asphyxia	others	2	Normal	NR
54	2014-03-25	2014-03-25	2210	66	7	4				Nakaseke	Foot	2		Yes	Yes	No	Yes	No	Yes	No	Yes	No	2	Yes	Male	Kiwoko hospital	Midwife/Nurse	2.21	No	7	9	Normal Vaginal	3	Low birth weight	Yes	Yes	No	No	Yes	No	Discharged home alive		In-born	Prematurity/LBW/RDS	others	others	0	1500-2499	>60
55	2014-08-25	2014-08-25	2730	69	4.3	2	99		22	Nakaseke	Taxi	2		No	No	No	No	No	No	No	No	No	3	Yes	Male	Another facility	Midwife/Nurse	2.73	No	3	5	Normal Vaginal	No	Birth Asphyxia	No	No	No	No	No	No	Discharged home alive		Out-born	others	birth asphyxia	others	0	Normal	>60
56	2014-09-22	2014-09-22	1450							Other	Foot													No	Female	Another facility	Midwife/Nurse	1.45	3			Normal Vaginal	3	Prematurity	Yes	Yes	No	No	Yes	Yes	Died	Prematurity	Out-born	Prematurity/LBW/RDS	others	others	0	<1500	NR
57		2014-10-08	1770	34	8	0	100		15	Nakaseke	Boda Boda	1		No	No	No	No	No	No	No	No	No	1	Yes	Male	Kiwoko hospital	Midwife/Nurse	0.94	No	8	9	Normal Vaginal	Yes	Other	No	No	No	No	No	Yes	Discharged home alive		In-born	others	others	Infection		1500-2499	30-60
58	2014-07-22	2014-07-27	1700	72	2	0	96		17	Luwero	Boda Boda	2		Yes	No	Yes	Yes	No	No	Yes	No	No	3	No	Female	Another facility	Midwife/Nurse	2	Yes			Normal Vaginal	Yes	Prematurity	No	No	No	No	Yes	No	Discharged home alive		Out-born	Prematurity/LBW/RDS	others	others	5	1500-2499	>60
59	2014-08-19	2014-08-21	3180	58	5.6	0	97		15	Nakaseke	Boda Boda	1		No	No	No	No	No	No	Yes	No	No		No	Female	Kiwoko hospital	Doctor	3.2	No	7	10	Caesarean section	Yes	Infection	No	No	No	No	No	No	Discharged home alive		In-born	others	others	Infection	2	Normal	30-60
60	2014-08-18	2014-08-18	1700	58	3.7	7	82			Nakaseke	Foot	4	28												Male	Kiwoko hospital	Doctor	1.7	No	7	8	Caesarean section	3	Prematurity	No	No	No	No	Yes	Yes	Discharged home alive		In-born	Prematurity/LBW/RDS	others	others	0	1500-2499	30-60
61	2014-05-20	2014-05-20	3180	76	4.9	0	100			Luwero	Boda Boda	2	35	Yes								No	4	No	Female	Kiwoko hospital	Midwife/Nurse	2.19	No	8	10	Normal Vaginal	Yes	Prematurity	No	No	No	No	Yes	No	Discharged home alive		In-born	Prematurity/LBW/RDS	others	others	0	Normal	>60
62	2014-01-01	2014-01-03	2800	22					29	Other	Boda Boda	1	39	Yes	No	No	No	No	No	No	No	No	6	Yes	Female	Kiwoko hospital	Doctor	2.58	No	8	10	Caesarean section	Yes	Infection	No	No	No	No	No	No	Discharged home alive		In-born	others	others	Infection	2	Normal	<30
63	2014-05-19	2014-05-19	1800	69		3	78			Nakaseke	Boda Boda	4	40	No	No	No	No	No	No	No	No	No		No	Male	Kiwoko hospital	Midwife/Nurse	1.8	Yes	9	10	Normal Vaginal	Yes	Low birth weight	Yes	No	No	No	No	No	Referred		In-born	others	others	others	0	1500-2499	>60
64	2014-05-19	2014-05-19	1800	52	4.7	4	95			Nakaseke	Boda Boda	6	29	Yes		No		No				No			Male	Kiwoko hospital	Midwife/Nurse	1.78	No	5	7	Normal Vaginal	No	Prematurity	No	No	No	No	No	No	Discharged home alive		In-born	Prematurity/LBW/RDS	others	others	0	1500-2499	30-60
65	2014-07-04	2014-07-04	3150	78	5	0	98		44	Luwero	Boda Boda	5		No	No	No	No	No	No	No	No	No		No	Male	Another facility	Midwife/Nurse	3.2	Yes	3	7	Normal Vaginal	No	Infection	No	No	No	No	No	No	Discharged home alive		Out-born	others	birth asphyxia	others	0	Normal	>60
66	2014-05-20	2014-05-20	2200	43	10.5	7	61		29	Nakaseke	Boda Boda	4		Yes	No	No	No	No	No	No	No	No	2	Yes	Female	Kiwoko hospital	Doctor	2.2	3	2	4	Caesarean section	3	Birth Asphyxia	Yes	No	No	No	Yes	No	Discharged home alive		In-born	Prematurity/LBW/RDS	others	others	0	1500-2499	30-60
67	2014-08-19	2014-08-19		72	3.9		37			Luwero	Boda Boda	3		No	No	Yes	No	Yes	Yes	No	No	No	1	No	Female	Another facility	Midwife/Nurse	1	3	9	9	Normal Vaginal	Yes	Prematurity	Yes	Yes	No	Yes	Yes	No	Died	Prematurity	Out-born	Prematurity/LBW/RDS	others	others	0		>60
68	2014-01-26	2014-01-26	1850	66	5.3	6	92	3	32	Nakaseke	Taxi	7	31	Yes	No	No	No	Yes	No	No	No	No	1	No	Female	Kiwoko hospital	Midwife/Nurse	1.85	No	4	6	Normal Vaginal	No	Prematurity	Yes	Yes	No	Yes	Yes	No	Discharged home alive		In-born	Prematurity/LBW/RDS	others	others	0	1500-2499	>60
69	2014-06-27	2014-06-27	2470	86	4	3	38		23	Nakaseke	Foot	1	35	No	No	No	No	No	No	Yes	No	No	1	No	Male	Kiwoko hospital	Doctor	2.4	Yes	9	7	Caesarean section	Yes	Prematurity	No	No	No	No	Yes	No	Discharged home alive		In-born	Prematurity/LBW/RDS	others	others	0	1500-2499	>60
70	2014-01-27	2014-01-27	2400	64	2.8				27	Luwero	Taxi	3		No	No	No	No	No	No	No	No	No	2	No	Male	Kiwoko hospital	Doctor	2.4	No	6	8	Caesarean section	No	Birth Asphyxia	No	No	No	No	Yes	No	Discharged home alive		In-born	others	birth asphyxia	others	0	1500-2499	>60
71	2014-12-20	2014-12-20	3000		4.7	0	100			Luwero	Boda Boda	1			No		No		No			No	5	No	Male	Kiwoko hospital	Doctor	3	3			Caesarean section	3	Birth Asphyxia	No	No	No	No	Yes	No	Discharged home alive		In-born	others	birth asphyxia	others	0	Normal	NR
72	2014-08-21	2014-08-21	4200			1			42	Nakasongola	Taxi	13	41	No	No	No	No	No	No	No	No	No	4	No	Male	Kiwoko hospital	Midwife/Nurse	4.2	No	7	9	Normal Vaginal	Yes	Other	No	No	No	No	No	No	Died	Other	In-born	others	others	others	0	Normal	NR
73	2014-05-25	2014-05-25	2990	79	9.8	0	93			Nakasongola	Foot	3		Yes								No	4	No	Male	Kiwoko hospital	Midwife/Nurse	2.99	Yes	5	7	Normal Vaginal	No	Birth Asphyxia	No	Yes	Yes	No	No	No	Discharged home alive		In-born	others	birth asphyxia	others	0	Normal	>60
74	2014-05-13	2014-05-14	3420	108	2.6	2	93			Nakasongola	Taxi	10	38	No	No	No	No	No	No	No	No	No	3	No	Male	Kiwoko hospital	Doctor	3.42	3	8	10	Caesarean section	Yes	Infection	No	No	No	No	No	No	Discharged home alive		In-born	others	others	Infection	1	Normal	>60
75	2014-08-15	2014-08-15	2000	56	6.7	3	98		25	Luwero	Boda Boda	1	34	Yes	No	No	No	No	No	No	No	No	2	No	Female	Kiwoko hospital	Midwife/Nurse	2.01	No	7	8	Normal Vaginal	No	Prematurity	No	No	No	No	Yes	No	Discharged home alive		In-born	Prematurity/LBW/RDS	others	others	0	1500-2499	30-60
76	2014-08-27	2014-08-28	1620	92	3	6	90		40	Nakasongola	Boda Boda		32	No	No	No	No	No	No	No	No	No	1	No	Male	Another facility	Midwife/Nurse	1.62	3	7	9	Normal Vaginal	No	Prematurity	No	Yes	No	Yes	No	No	Died	Prematurity	Out-born	Prematurity/LBW/RDS	others	others	1	1500-2499	>60
77	2014-10-03	2014-10-03	2080		6.3	0	55		20	Nakaseke	Taxi	2		No	No		No		No	No	No	No	2	Yes	Male	Kiwoko hospital	Doctor	2.04	3	4	6	Caesarean section	3	Prematurity	No	Yes	No	No	Yes	No	Discharged home alive		In-born	others	birth asphyxia	others	0	1500-2499	NR
78	2014-07-09	2014-07-09	3050	62	14.1		97		23	Nakaseke	Taxi	2		No	No	No	No	No	No	No	No	No	3	No	Male	Kiwoko hospital	Midwife/Nurse	3.05	No	3	5	Normal Vaginal	No	Birth Asphyxia	No	Yes	No	No	No	No	Discharged home alive		In-born	others	birth asphyxia	others	0	Normal	>60
79	2014-09-09	2014-09-13	3070	57	3.7	0	90		29	Nakasongola	Taxi	8		No	No	No	No	No	No	No	No	No	3	No	Male	Another facility	Midwife/Nurse		No	5		Normal Vaginal	No	Infection	No	No	No	No	No	No	Discharged home alive		Out-born	others	others	Infection	4	Normal	30-60
80	2014-10-03	2014-10-03	2430		4.4	0	65		20	Nakaseke	Taxi	2		No	No		No	No	No	No	No	No	2	Yes	Male	Kiwoko hospital	Doctor	2.43	3	2	5	Caesarean section	3	Prematurity	No	Yes	No	No	Yes	No	Discharged home alive		In-born	others	birth asphyxia	others	0	1500-2499	NR
81	2014-11-07	2014-11-07		34	2.9		61			Nakaseke	Boda Boda	1		No	No	No	No	No	No	No	No	No	1	No	Female	Another facility	Midwife/Nurse	1.81	3			Normal Vaginal	No	Prematurity	3	Yes	No	Yes	No	No	Died	Prematurity	Out-born	Prematurity/LBW/RDS	others	others	0		30-60
82	2014-02-04	2014-02-04	1940	74	4.5	5	96		20	Nakasongola	Boda Boda	2	33			No	No	No	No	No	No	No	3	No	Male	Kiwoko hospital	Midwife/Nurse	1.94	No	4	6	Normal Vaginal	No	Birth Asphyxia	Yes	No	No	No	Yes	No	Discharged home alive		In-born	Prematurity/LBW/RDS	others	others	0	1500-2499	>60
83	2014-10-16	2014-10-23	2420		10.6				29	Luwero	Boda Boda	1		No	No	No	No	No	No	No	No	No			Male	Another facility	Midwife/Nurse	2.5	3			Normal Vaginal	3	Infection	No	Yes	No	No	No	No	Died	Infection	Out-born	others	others	Infection	7	1500-2499	NR
84	2014-09-01	2014-09-01	2150	60	3.2	2	64		20	Luwero	Taxi			Yes	No	No	No	No	Yes	No	No	No	1	No	Male	Another facility	Midwife/Nurse	2.2	3	6	7	Normal Vaginal	Yes	Prematurity	No	Yes	No	No	Yes	No	Died	Infection	Out-born	others	others	Infection	0	1500-2499	30-60
85	2014-02-28	2014-03-01	2110	42	3.9		98		25	Nakaseke	Boda Boda													Yes	Male	Another facility	Midwife/Nurse	2.2	No	9	10	Normal Vaginal	Yes	Infection	No	No	No	No	Yes	No	Discharged home alive		Out-born	Prematurity/LBW/RDS	others	others	1	1500-2499	30-60
86	2014-02-22	2014-02-22	2150	50	4.4		89		16	Nakaseke	Boda Boda	1		No	No	No	No	No	No	No	No	No		No	Female	Another facility	Midwife/Nurse	2.15	3			Normal Vaginal	No	Birth Asphyxia	No	No	No	No	No	No	Discharged home alive		Out-born	others	birth asphyxia	others	0	1500-2499	30-60
87	2014-02-04	2014-02-27	1960	53	4.7		100		17	Luwero	Foot	1		Yes	No	No	No	Yes	No	Yes	No	No	4	No	Female	Another facility	Midwife/Nurse	2	No			Normal Vaginal	Yes	Other	No	No	No	No	No	No	Discharged home alive		Out-born	others	others	others	23	1500-2499	30-60
88	2014-11-27	2014-11-27	2780	55		0	96			Nakasongola	Taxi											No			Male	Another facility	Midwife/Nurse	2.78	3			Normal Vaginal	Yes	Congenital Anomaly	3	3	No	No	3	3	Referred		Out-born	others	others	others	0	Normal	30-60
89	2014-02-26	2014-02-26	3670	68	3	2	55		22	Luwero	Foot	2	40									No	5		Male	Kiwoko hospital	Midwife/Nurse	3.7	3	7	8	Normal Vaginal	Yes	Birth Asphyxia	No	Yes	No	No	No	No	Referred		In-born	others	others	others	0	Normal	>60
90	2013-12-31	2014-01-02	3070		1.9	6	84		18	Nakasongola	Taxi	2	40	No	No	No	No	No	No	No	No	No		No	Male	Another facility	Midwife/Nurse	3.07	3			Normal Vaginal	No	Infection	No	Yes	No	Yes	No	No	Discharged home alive		Out-born	others	others	Infection	2	Normal	NR
91	2014-01-19	2014-01-20	1360	58	3.5	2	94		19	Other	Taxi	2	28	No	No	No	No	No	No	No	No	No	2	No	Male	Home	Midwife/Nurse	1.36	3			Normal Vaginal	Yes	Prematurity	Yes	No	No	No	Yes	No	Discharged home alive		Out-born	Prematurity/LBW/RDS	others	others	1	<1500	30-60
92	2014-08-28	2014-08-29	2620	103	5.3	4	57		19	Luwero	Boda Boda	1	37	No	No	No	No	No	No	No	No	No	2	No	Female	Another facility	Midwife/Nurse	3	No	8	10	Normal Vaginal	Yes	Infection	No	Yes	No	No	No	No	Discharged home alive		Out-born	others	others	Infection	1	Normal	>60
93	2014-12-11	2014-12-11	3070	54	2.6		97			Nakaseke	Boda Boda	1	29									No		No	Female	Home	Midwife/Nurse	3.07	3			Normal Vaginal	3	Prematurity	No	No	No	No	No	No	Discharged home alive		Out-born	Prematurity/LBW/RDS	others	others	0	Normal	30-60
94	2014-02-25	2014-02-25	1820	44	3.6	4	93			Other	Foot														Female	Kiwoko hospital	Midwife/Nurse	1.82	3	9	10	Normal Vaginal	3		Yes	No	No	No	Yes	No	Discharged home alive		In-born	Prematurity/LBW/RDS	others	others	0	1500-2499	30-60
95	2014-05-07	2014-05-07	3020	93	4.3	3				Nakaseke	Boda Boda	2			No		No		Yes			No	4	No	Male	Kiwoko hospital	Midwife/Nurse	3.02	No			Caesarean section	Yes	Respiratory Distress	No	No	No	No	No	No	Discharged home alive		In-born	others	others	Infection	0	Normal	>60
96	2014-04-17	2014-04-27	4370		5.3	0	93		21	Nakasongola	Boda Boda	3		Yes	No	No	No	No	No	No	No	No	4	No	Female	Another facility	Midwife/Nurse		3			Normal Vaginal	Yes	Infection	No	No	No	No	No	No	Discharged home alive		Out-born	others	others	Infection	10	Normal	NR
97	2014-05-31	2014-05-31							29	Luwero	Boda Boda	2		No	No	No	No	No	No	No	No	No	5	No	Male	Another facility	Midwife/Nurse	2.1	Yes	7	10	Normal Vaginal	Yes	Respiratory Distress	No	No	No	No	No	No	Died	Infection	Out-born	others	others	Infection	0		NR
98	2014-12-03	2014-12-31	3500	64	4.7	3	98			Nakaseke	Boda Boda			No	No	No	No	No	No	No	No	No			Male	Kiwoko hospital	Midwife/Nurse	3.5	Yes	1	7	Normal Vaginal	No	Infection	No	No	No	No	No	No	Discharged home alive		In-born	others	birth asphyxia	others	28	Normal	>60
99	2014-09-16	2014-09-16	2530	83	2.6	2	50		40	Luwero	Taxi	7		No	No	No	No	No	No	No	No	No	3	No	Male	Kiwoko hospital	Midwife/Nurse	2.55	Yes	7	9	Normal Vaginal	No	Birth Asphyxia	No	Yes	No	No	Yes	No	Discharged home alive		In-born	others	birth asphyxia	others	0	Normal	>60
100	2014-03-17	2014-03-19	3600	69	3.5				28	Luwero	Boda Boda	4		No	No	No	No	No	No	No	No	No	4	Yes	Male	Kiwoko hospital	Midwife/Nurse	3.5	3	5	8	Caesarean section	3	Infection	No	No	No	No	No	No	Discharged home alive		In-born	others	others	Infection	2	Normal	>60
101	2014-12-23	2014-12-23	3490	65	10.7	0				Nakaseke	Boda Boda	3		Yes	No	No	No	No	No	No	No	No	2	Yes	Male	Kiwoko hospital	Doctor	3.49	No	1	3	Caesarean section	No	Birth Asphyxia	No	No	No	No	No	No	Discharged home alive		In-born	others	birth asphyxia	others	0	Normal	>60
102	2014-02-24	2014-02-24	1650	56	3	5	79		35	Nakasongola	Ambulance	6		No	No	No	No	No	No	No	No	No	3	No	Male	Home	Midwife/Nurse	1.65	3			Normal Vaginal	Yes	Prematurity	Yes	Yes	No	No	Yes	Yes	Discharged home alive		Out-born	Prematurity/LBW/RDS	others	others	0	1500-2499	30-60
103	2014-12-03	2014-12-03	1570	28	3.9	2	78			Luwero	Foot														Male	Kiwoko hospital	Doctor	1.57	3			Caesarean section	3	Birth Asphyxia	3	Yes	No	Yes	No	No	Died	Birth Asphyxia	In-born	others	birth asphyxia	others	0	1500-2499	<30
104	2014-04-28	2014-04-29	1370	70	6.3	3	94		20	Luwero	Boda Boda	2	31	No	No	No	No	No	No	No	No	No	1	No	Female	Home	Midwife/Nurse	1.37	3			Normal Vaginal	Yes	Prematurity	No	No	No	No	Yes	Yes	Discharged home alive		Out-born	Prematurity/LBW/RDS	others	others	1	<1500	>60
105	2014-03-26	2014-03-26	990	56	6	6				Luwero	Boda Boda	9	27	Yes								No	2	No	Female	Kiwoko hospital	Midwife/Nurse	1	No	6	8	Normal Vaginal	Yes	Prematurity	Yes	Yes	No	No	No	Yes	Discharged home alive		In-born	Prematurity/LBW/RDS	others	others	0	<1500	30-60
106	2014-11-27	2014-11-27	2110	53	4.2	3	92		32	Nakasongola	Boda Boda	3	32	Yes	No	No	No	No	No	No	No	No	3	No	Female	Kiwoko hospital	Midwife/Nurse	2.1	No	8	9	Normal Vaginal	Yes	Prematurity	No	No	No	No	No	No	Discharged home alive		In-born	Prematurity/LBW/RDS	others	others	0	1500-2499	30-60
107	2014-05-07	2014-05-07	2830	75	4.8	3	91		34	Nakaseke	Foot	2			No		No		Yes	Yes	No	No	4	No	Male	Kiwoko hospital	Doctor	2.83	Yes	5	7	Caesarean section	Yes	Birth Asphyxia	No	Yes	No	Yes	No	No	Discharged home alive		In-born	others	birth asphyxia	others	0	Normal	>60
108	2014-04-01	2014-04-01	3360	60	6.4	2	96		30	Other	Foot	7	39									No	1		Female	Kiwoko hospital	Midwife/Nurse	3.4	Yes	6	7	Normal Vaginal	No	Birth Asphyxia	No	No	No	No	No	No	Discharged home alive		In-born	others	birth asphyxia	others	0	Normal	30-60
109	2014-03-06	2014-03-06	3670	42	6.9				37	Nakaseke	Boda Boda	9	40	No	No	No	No	No	No	No	No	No	3	No	Female	Kiwoko hospital	Doctor	3.67	Yes	5	7	Caesarean section	Yes	Respiratory Distress	3	No	No	No	No	No	Discharged home alive		In-born	others	birth asphyxia	others	0	Normal	30-60
110	2014-01-12	2014-01-12	1600	66			96		19	Nakaseke	Boda Boda	1	35	No	No	No	No	No	No	Yes	No	No	1	No	Female	Kiwoko hospital	Midwife/Nurse	1.6	No	10	10	Normal Vaginal	Yes	Prematurity	Yes	No	No	No	Yes	No	Discharged home alive		In-born	Prematurity/LBW/RDS	others	others	0	1500-2499	>60
111	2014-02-19	2014-02-21	2300	75	3.5	4	78		22	Luwero	Boda Boda	3		No	No	No	No	No	No	No	No	No	3	No	Female	Another facility	Midwife/Nurse	2.7	No			Normal Vaginal	Yes	Infection	No	Yes	No	No	No	Yes	Discharged home alive		Out-born	others	others	Infection	2	1500-2499	>60
112	2014-06-07	2014-06-07	1710	93					23	Nakaseke	Boda Boda	2		No	No	No	No	No	No	No	No	No	7	Yes	Female	Kiwoko hospital	Doctor	1.71	3	9	10	Caesarean section	3	Prematurity	3	No	No	No	No	No	Discharged home alive		In-born	Prematurity/LBW/RDS	others	others	0	1500-2499	>60
113	2014-04-15	2014-04-15	2920	83	4.2	1	91		25	Nakasongola	Ambulance	4		No	No	No	No	No	Yes	No	No	No	4	No	Male	Another facility	Midwife/Nurse	3.3	No			Normal Vaginal	No	Congenital Anomaly	No	Yes	No	No	No	No	Referred		Out-born	others	others	others	0	Normal	>60
114	2014-11-05	2014-11-05	3170	0	14.1	0	100		37	Luwero	Ambulance	7		No	No	No	No	No	No	No	No	No	2	Yes	Male	Kiwoko hospital	Midwife/Nurse	3.17	No			Caesarean section	No	Birth Asphyxia	No	3	No	No	3	3	Died	Birth Asphyxia	In-born	others	birth asphyxia	others	0	Normal	<30
115	2014-07-14	2014-07-19	3510	87	4.6				19	Nakaseke	Boda Boda	1													Male	Kiwoko hospital	Midwife/Nurse	3.6	3			Normal Vaginal	Yes	Infection	No	No	No	No	Yes	No	Discharged home alive		In-born	others	others	Infection	5	Normal	>60
116	2014-01-25	2014-01-25	1540	37	3.2	5	29		16	Nakaseke	Boda Boda	1	35	No	No	No	No	No	No	No	No	No	2	Yes	Male	Home	Midwife/Nurse	1.54	No			Normal Vaginal	Yes	Prematurity	Yes	Yes	Yes	Yes	Yes	No	Discharged home alive		Out-born	Prematurity/LBW/RDS	others	others	0	1500-2499	30-60
117	2014-03-24	2014-03-24	1330	51	3.3	6	91		32	Nakasongola	Taxi	7	27	No	No	No	No	No	No	Yes	No	No		No	Female	Kiwoko hospital	Midwife/Nurse	1.3	No	8	9	Normal Vaginal	Yes	Prematurity	Yes	Yes	No	Yes	No	No	Discharged home alive		In-born	Prematurity/LBW/RDS	others	others	0	<1500	30-60
118	2014-02-10	2014-02-10	1790	70	4.8	4	95			Other	Taxi	5		Yes								No	4	No	Female	Kiwoko hospital	Midwife/Nurse	1.79	No	7	8	Normal Vaginal	Yes	Prematurity	Yes	No	No	No	Yes	No	Discharged home alive		In-born	Prematurity/LBW/RDS	others	others	0	1500-2499	>60
119	2014-10-17	2014-10-17	1770	62	2.9		98		17	Luwero	Taxi	1		Yes	No	No	No	No	No	Yes	No	No		No	Male	Another facility	Midwife/Nurse	1.77	3			Normal Vaginal	Yes	Prematurity	3	No	No	No	No	No	Discharged home alive		Out-born	Prematurity/LBW/RDS	others	others	0	1500-2499	>60
120	2014-09-12	2014-09-12	1670	52	2.2				37	Other	Boda Boda	5		No	No	No	No	No	No	No	No	No	1		Male	Home	Midwife/Nurse	1.6	3			Normal Vaginal	Yes	Prematurity	Yes	Yes	No	No	Yes	No	Died	Infection	Out-born	others	others	Infection	0	1500-2499	30-60
121	2014-03-26	2014-03-26	1040	33	3.7	8	0			Luwero	Foot			No	No	No	No	Yes	No	No	No	No	2	No	Female	Kiwoko hospital	Midwife/Nurse	1.04	No	5	4	Normal Vaginal	Yes	Prematurity	No	Yes	No	Yes	Yes	No	Died	Prematurity	In-born	Prematurity/LBW/RDS	others	others	0	<1500	30-60
122	2014-04-28	2014-04-28	2800	88	6.1	6	93		18	Nakaseke	Boda Boda	1		No	No	No	No	Yes	No	No	No	No		No	Male	Another facility	Midwife/Nurse	2.8	No	7	9	Normal Vaginal	Yes	Infection	No	Yes	No	No	Yes	No	Discharged home alive		Out-born	others	others	Infection	0	Normal	>60
123	2014-06-11	2014-06-11	1210	51	2	4	96		30	Nakaseke	Boda Boda	5	32	No	No	No	No	No	Yes	No	No	No	2	Yes	Male	Home	TBA	1.21	No			Normal Vaginal	Yes	Prematurity	Yes	Yes	No	No	Yes	No	Discharged home alive		Out-born	Prematurity/LBW/RDS	others	others	0	<1500	30-60
124	2014-02-12	2014-02-26	2100	36	5	0	93		20	Luwero	Boda Boda	2		No	No	No	No	No	No	No	No	No	4	No	Male	Another facility	Midwife/Nurse	3.4	No			Normal Vaginal	Yes	Infection	No	No	No	No	No	No	Referred		Out-born	others	others	others	14	1500-2499	30-60
125	2014-08-26	2014-08-26	3780	64	5.2	1	95			Luwero	Boda Boda	1	41	No	No	No	No	No	No	No	No	No	6	No	Male	Kiwoko hospital	Doctor	3.78	Yes	9	10	Caesarean section	Yes	Infection	No	No	No	No	No	No	Discharged home alive		In-born	others	others	Infection	0	Normal	>60
126	2014-02-14	2014-02-14	1790	84	2.4	3	89			Luwero	Foot											No	4		Male	Kiwoko hospital	Doctor	1.79	3	5	7	Caesarean section	No	Prematurity	No	No	No	No	Yes	Yes	Referred		In-born	others	others	others	0	1500-2499	>60
127	2014-07-03	2014-07-03	1870	40	9	1	94		17	Nakaseke	Boda Boda	1		No	No	No	No	No	No	No	No	No	3	No	Male	Another facility	Midwife/Nurse	1.9	No	10	10	Normal Vaginal	Yes	Congenital Anomaly	No	No	No	No	No	No	Referred		Out-born	others	others	others	0	1500-2499	30-60
128	2014-01-31	2014-01-31	1730	59		0	100		24	Nakaseke	Boda Boda	3	31	No	No	No	No	No	No	No	No	No		No	Female	Home	Midwife/Nurse	1.1	3			Normal Vaginal	Yes	Prematurity	3	No	No	No	No	Yes	Discharged home alive		Out-born	Prematurity/LBW/RDS	others	others	0	1500-2499	30-60
129	2014-07-03	2014-07-04	3290	52	4	0	94		24	Nakaseke	Boda Boda	2	41		No	No	No	No	No	No	No	No	2	Yes	Male	Kiwoko hospital	Midwife/Nurse	3	No			Normal Vaginal	Yes	Infection	No	No	No	No	No	No	Discharged home alive		In-born	others	others	Infection	1	Normal	30-60
130	2014-03-30	2014-03-30	2020	59	3.1		94		26	Luwero	Boda Boda	1	28	No	No	No	No	Yes	No	Yes	No	No		No	Female	Kiwoko hospital	Midwife/Nurse	2.03	No	10	10	Normal Vaginal	Yes	Prematurity	No	No	No	No	Yes	No	Discharged home alive		In-born	Prematurity/LBW/RDS	others	others	0	1500-2499	30-60
131	2014-12-01	2014-12-01	1750	45	4.9	5	60	3	18	Nakaseke	Boda Boda	3		No	No	No	No	No	No	No	No	No		No	Male	Kiwoko hospital	Midwife/Nurse	1.75	No	8	9	Normal Vaginal	Yes	Prematurity	3	Yes	Yes	Yes	No	No	Discharged home alive		In-born	Prematurity/LBW/RDS	others	others	0	1500-2499	30-60
132	2014-02-15	2014-02-15	2880	64	6.7	4	90		19	Nakaseke	Taxi	2	39	No	No	No	No	No	No	No	No	No	5	No	Female	Kiwoko hospital	Doctor	2.88	No	6	7	Caesarean section	No	Birth Asphyxia	No	No	No	No	No	No	Discharged home alive		In-born	others	birth asphyxia	others	0	Normal	>60
133	2014-02-13	2014-02-16	1870	42	3.6	0	99		23	Nakasongola	Boda Boda	2	34	Yes	No	No	No	No	No	No	No	No	4	No	Male	Kiwoko hospital	Midwife/Nurse	2.1	No	9	10	Normal Vaginal	Yes	Prematurity	No	No	No	No	Yes	No	Discharged home alive		In-born	Prematurity/LBW/RDS	others	others	3	1500-2499	30-60
134	2013-12-26	2014-01-13	3120						34	Nakaseke	Boda Boda	5						No		No		No	1	Yes	Male	Kiwoko hospital	Midwife/Nurse		3			Normal Vaginal	Yes	Other	3	No	No	No	No	No	Referred		In-born	others	others	others	18	Normal	NR
135	2014-04-28	2014-04-28	3770	60	7.4	0	99		31	Luwero	Boda Boda	4		No	No	No	Yes	No	No	No	No	No	3	No	Female	Another facility	Doctor	4	3			Caesarean section	Yes	Infection	No	No	No	No	No	No	Discharged home alive		Out-born	others	others	Infection	0	Normal	30-60
136	2014-11-27	2014-11-27	1630	54	4.2	4	96			Nakaseke	Boda Boda	6	31	No	No	Yes	No	No	No	No	No	No	2	Yes	Female	Kiwoko hospital	Doctor	1.63	No	2	5	Caesarean section	No	Prematurity	No	No	No	No	Yes	Yes	Discharged home alive		In-born	Prematurity/LBW/RDS	others	others	0	1500-2499	30-60
137	2014-10-22	2014-10-22	2400	54	4.4	0	100			Nakaseke	Foot	3											5	Yes	Female	Kiwoko hospital	Doctor	2.5	No	9	10	Caesarean section	Yes	Prematurity	No	No	No	No	Yes	No	Discharged home alive		In-born	Prematurity/LBW/RDS	others	others	0	1500-2499	30-60
138	2014-10-30	2014-10-30	2620	51	8.1	0	93		23	Nakaseke	Boda Boda	1	40	No	No	No	No	No	No	No	No	No		Yes	Female	Kiwoko hospital	Midwife/Nurse	2.6	Yes	6	8	Normal Vaginal	No	Birth Asphyxia	No	No	No	No	No	No	Discharged home alive		In-born	others	others	Infection	0	Normal	30-60
139	2014-11-04	2014-11-06	3220	58	4.4	4	89		21	Nakasongola	Taxi	1		No	No	No	No	No	No	No	No	No	3	No	Male	Kiwoko hospital	Doctor	3	3	6	8	Caesarean section	3	Respiratory Distress	No	No	No	No	No	No	Died	Infection	In-born	others	others	Infection	2	Normal	30-60
140	2014-10-11	2014-10-13	3000	64	6.7					Nakaseke	Boda Boda	7		Yes	No	Yes	No	Yes	No	Yes	No	No	4	No	Male	Another facility	Midwife/Nurse	3	3	10	10	Normal Vaginal	No	Infection	No	Yes	No	No	No	No	Discharged home alive		Out-born	others	others	Infection	2	Normal	>60
141	2013-12-23	2014-01-01	3530	90	5.8	1	98		25	Luwero	Boda Boda	4		Yes		Yes		No		No		No	4	No	Female	Home	TBA		3			Normal Vaginal	Yes	Infection	No	No	No	No	No	No	Discharged home alive		Out-born	others	others	Infection	9	Normal	>60
142	2014-01-26	2014-01-26	3500	25	8.6				28	Luwero	Boda Boda	2		No	No	No	No	No	No	No	No	No		Yes	Female	Kiwoko hospital	Midwife/Nurse	3.5	Yes	3	4	Normal Vaginal	No	Birth Asphyxia	No	Yes	No	Yes	No	No	Discharged home alive		In-born	others	birth asphyxia	others	0	Normal	<30
143	2014-03-08	2014-03-10	1880	59	3.3	0	100		22	Luwero	Boda Boda	1		No	No	No	No	No	No	No	No	No	4	No	Female	Kiwoko hospital	Doctor	2	No	7	10	Caesarean section	Yes	Low birth weight	No	No	No	No	Yes	No	Discharged home alive		In-born	others	others	others	2	1500-2499	30-60
144	2014-05-31	2014-05-31	1620		2.8	1	97		22	Nakasongola	Taxi	1	32	No	No	No	No	No	No	No	No	No	3	No	Female	Another facility	Midwife/Nurse	1.6	No			Normal Vaginal	Yes	Prematurity	No	No	No	No	Yes	No	Discharged home alive		Out-born	Prematurity/LBW/RDS	others	others	0	1500-2499	NR
145		2014-09-19	1670	58	3.6	5	92		27	Nakaseke	Boda Boda	6		No	No	No	No	Yes	Yes	No	No	No	3	No	Female	Another facility	Midwife/Nurse	1.7	No		10	Normal Vaginal	Yes	Prematurity	No	No	No	No	Yes	No	Discharged home alive		Out-born	Prematurity/LBW/RDS	others	others		1500-2499	30-60
146	2014-03-01	2014-03-25	4000	36	6.4	0	99		18	Nakaseke	Boda Boda	1		No	No	No	No	No	No	No	No	No	4	No	Male	Another facility	Midwife/Nurse	3	No			Normal Vaginal	Yes	Infection	No	No	No	No	No	No	Discharged home alive		Out-born	others	others	Infection	24	Normal	30-60
147	2014-02-08	2014-02-11	3070	62	4.6	1	97		28	Nakasongola	Boda Boda	7	39	Yes	No	No	No	No	No	No	No	No	3	No	Female	Another facility	Midwife/Nurse	3.2	Yes			Normal Vaginal	No	Infection	No	No	No	No	No	No	Discharged home alive		Out-born	others	others	Infection	3	Normal	>60
148	2014-06-28	2014-06-28	1880	72	10.3	5	44		24	Luwero	Ambulance	2	33	Yes	No	Yes	No	No	No	No	No	No	3	No	Female	Another facility	Midwife/Nurse	1.8	No	7	8	Normal Vaginal	No	Prematurity	No	Yes	No	No	No	No	Discharged home alive		Out-born	Prematurity/LBW/RDS	others	others	0	1500-2499	>60
149	2014-12-05	2014-12-06	4200	89	3		95		35	Luwero	Boda Boda	6	41	No	No	No	No	No	No	No		No		Yes	Female	Kiwoko hospital	Midwife/Nurse	4.4	3	8	9	Normal Vaginal	Yes	Infection	No	No	No	No	No	No	Discharged home alive		In-born	others	others	Infection	1	Normal	>60
150	2014-01-16	2014-01-19	2170		5	0			22	Nakasongola	Boda Boda	5	40	No	No	No	No	No	No	No	No	No	4	No	Female	Another facility	Midwife/Nurse	2	Yes			Normal Vaginal	Yes	Infection	No	No	No	No	Yes	No	Discharged home alive		Out-born	others	others	others	3	1500-2499	NR
151	2014-04-17	2014-04-29	3870	66					28	Nakasongola	Taxi	5	39	No	No	No	No	No	No	No	No	No	2	No	Female	Another facility	Midwife/Nurse	4	Yes			Normal Vaginal	No	Infection	No	No	No	No	No	No	Discharged home alive		Out-born	others	others	Infection	12	Normal	>60
152	2014-07-11	2014-07-11	820		6.6	5	60		20	Luwero	Boda Boda	2	22		No									No	Female	Home	Midwife/Nurse	0.82	Yes			Normal Vaginal	No	Prematurity	Yes	Yes	No	Yes	Yes	No	Died	Prematurity	Out-born	Prematurity/LBW/RDS	others	others	0	<1500	NR
153	2014-02-28	2014-02-28	810	92		4	94		19	Luwero	Boda Boda	1		No	No	No	No	No	No	No	No	No			Female	Another facility	Midwife/Nurse	0.81	3			Normal Vaginal	Yes	Prematurity	Yes	Yes	No	No	Yes	No	Died	Prematurity	Out-born	Prematurity/LBW/RDS	others	others	0	<1500	>60
154	2014-10-23	2014-10-23	2930	88	2	6	93		40	Nakaseke	Boda Boda	3		No	No	No	No	No	No	No	No	No		Yes	Male	Kiwoko hospital	Midwife/Nurse	3	No	9	10	Normal Vaginal	Yes	Respiratory Distress	No	Yes	No	Yes	No	No	Discharged home alive		In-born	Prematurity/LBW/RDS	others	others	0	Normal	>60
155	2014-03-30	2014-03-30	2160	80	4.4	4	99		26	Luwero	Boda Boda	1	38	No	No	No	No	No	No	No	No	No	6	No	Male	Kiwoko hospital	Midwife/Nurse	2.04	No	7	9	Normal Vaginal	Yes	Low birth weight	No	No	No	No	No	No	Discharged home alive		In-born	Prematurity/LBW/RDS	others	others	0	1500-2499	>60
156	2014-04-01	2014-04-02	1670	55	3.7	1	97		18	Luwero	Taxi	2		No	No	No	No	No	No	No	No	No	4	No	Male	Home	Midwife/Nurse	1.6	3			Normal Vaginal	No	Prematurity	Yes	No	No	No	Yes	No	Discharged home alive		Out-born	Prematurity/LBW/RDS	others	others	1	1500-2499	30-60
157	2014-09-18	2014-09-18	2220	38	4.9		100		38	Luwero	Taxi	7		Yes	No	Yes	No	No	No	No	No	No	2	No	Male	Another facility	Midwife/Nurse	1.9	Yes			Normal Vaginal	Yes	Prematurity	No	No	No	No	Yes	No	Discharged home alive		Out-born	Prematurity/LBW/RDS	others	others	0	1500-2499	30-60
158	2014-06-26	2014-06-26	2910	66	3.1	0	97		33	Luwero	Boda Boda	8		No	No	No	No	No	Yes	No	No	No	5	Yes	Male	Kiwoko hospital	Midwife/Nurse	2.9	No	8	10	Normal Vaginal	Yes	Infection	No	No	No	No	No	No	Discharged home alive		In-born	others	others	Infection	0	Normal	>60
159	2014-07-28	2014-07-28	790	62	3.2	8	53		25	Nakaseke	Taxi	3		Yes	No	Yes	No	No	No	No	No	No	2	No	Female	Kiwoko hospital	Midwife/Nurse	0.79	No	8	9	Normal Vaginal	Yes	Prematurity	Yes	Yes	No	Yes	No	No	Died	Prematurity	In-born	Prematurity/LBW/RDS	others	others	0	<1500	>60
160	2014-09-19	2014-09-21	2530	48	2.6				27	Luwero	Taxi	4		Yes	No	No	No	Yes	No	No	No	No	2	No	Female	Kiwoko hospital	Midwife/Nurse	2.6	No	8	8	Normal Vaginal	3	Infection	No	Yes	No	No	Yes	No	Discharged home alive		In-born	Prematurity/LBW/RDS	others	others	2	Normal	30-60
161	2014-03-20	2014-03-21	3670	90	5.1	4	82		25	Luwero	Boda Boda	1	42	No	No	No	No	No	No	No	No	No	4	No	Male	Kiwoko hospital	Doctor	3.9	No	8	10	Caesarean section	Yes	Respiratory Distress	No	Yes	Yes	No	No	No	Discharged home alive		In-born	Prematurity/LBW/RDS	others	others	1	Normal	>60
162	2014-10-26	2014-10-26	2820		9.8	4	64		20	Nakaseke	Boda Boda	3	38	Yes	No	No	No	No	No	No	Yes	No	3	No	Male	Another facility	Midwife/Nurse	2.82	3			Normal Vaginal	Yes	Birth Asphyxia	No	No	No	No	No	No	Discharged home alive		Out-born	others	birth asphyxia	others	0	Normal	NR
163	2014-05-27	2014-06-20	2570	79	5.9	2	91		17	Luwero	Boda Boda	1		No	No	No	No	No	No	No	No	No	4	No	Male	Another facility	Midwife/Nurse		3			Normal Vaginal	No	Other	No	No	No	No	No	No	Discharged home alive		Out-born	others	others	others	24	Normal	>60
164	2014-10-28	2014-10-28	3120	48	5.2				30	Luwero	Ambulance	6	36	No	No	No	No	No	No	No	No	No	2	No	Male	Kiwoko hospital	Midwife/Nurse	3.2	No	8	10	Normal Vaginal	Yes	Other	No	No	No	No	No	No	Discharged home alive		In-born	others	others	others	0	Normal	30-60
165	2014-09-26	2014-09-26	2050	54		0	100			Nakaseke	Boda Boda	5		No	No	No	No	No	No	No	No	No		Yes	Female	Kiwoko hospital	Midwife/Nurse	2.05	No	8	10	Normal Vaginal	Yes	Low birth weight	No	No	No	No	No	No	Discharged home alive		In-born	Prematurity/LBW/RDS	others	others	0	1500-2499	30-60
166	2014-08-03	2014-08-20	2400	52	4.8	4	92		16	Luwero	Boda Boda	1	38	No	No	No	No	No	No	No	No	No	4	No	Female	Another facility	Midwife/Nurse	2.5	No			Normal Vaginal	3	Respiratory Distress	No	No	No	No	No	No	Discharged home alive		Out-born	others	others	Infection	17	1500-2499	30-60
167	2014-10-09	2014-10-09	3090	56	4	0	99		22	Nakasongola	Taxi	1		No	No	No	No	No	No	No	No	No	4	Yes	Female	Kiwoko hospital	Midwife/Nurse	3.1	No	5	8	Normal Vaginal	No	Birth Asphyxia	No	No	No	No	No	No	Discharged home alive		In-born	others	birth asphyxia	others	0	Normal	30-60
168	2014-11-23	2014-11-23	2400	57	9.6		96			Nakaseke	Foot				No		No		No		No	No	2	No	Male	Kiwoko hospital	Midwife/Nurse	2.4	Yes	2	3	Normal Vaginal	No	Birth Asphyxia	No	No	No	No	No	No	Discharged home alive		In-born	others	birth asphyxia	others	0	1500-2499	30-60
169	2014-12-27	2014-12-29	2800		4.7	5	59			Luwero	Boda Boda	5	37	Yes	No	No	No	No	No	No	No	No	3	No	Female	Another facility	Midwife/Nurse	2.8	No			Normal Vaginal	No	Respiratory Distress	No	Yes	No	Yes	No	No	Discharged home alive		Out-born	others	birth asphyxia	others	2	Normal	NR
170	2014-12-26	2014-12-26	2040	45						Other	Foot														Female	Kiwoko hospital	Midwife/Nurse	2	Yes	9	10	Normal Vaginal	Yes	Prematurity	No	No	No	No	Yes	No	Discharged home alive		In-born	Prematurity/LBW/RDS	others	others	0	1500-2499	30-60
171	2014-02-06	2014-02-06	2450		4.5	0	89		23	Luwero	Ambulance	1	44	No	No	No	No	No	No	No	No	No	4	No	Female	Kiwoko hospital	Midwife/Nurse	2.45	No	3	5	Normal Vaginal	No	Birth Asphyxia	No	Yes	No	No	No	No	Discharged home alive		In-born	others	birth asphyxia	others	0	1500-2499	NR
172		2014-12-21	2280		2	2	100			Luwero	Boda Boda	6		No	No	No	No	No	No	No	No	No	3	No	Female	Kiwoko hospital	Midwife/Nurse	2.02	No	7	8	Normal Vaginal	Yes	Prematurity	3	No	No	No	No	No	Discharged home alive		In-born	Prematurity/LBW/RDS	others	others		1500-2499	NR
173	2014-12-17	2014-12-17	1520	45	3.2					Luwero	Taxi	4		No	No	No	No	No	No	No	No	No		No	Male	Kiwoko hospital	Doctor	1.52	3			Caesarean section	3	Prematurity	No	No	No	No	No	No	Discharged home alive		In-born	Prematurity/LBW/RDS	others	others	0	1500-2499	30-60
174	2014-12-16	2014-12-16	2310	43	6.7		100		29	Nakaseke	Boda Boda	4		No	No	No	No	No	No	No	No	No	3	No	Male	Home	TBA	2.31	No			Normal Vaginal	Yes	Prematurity	3	No	No	No	No	No	Discharged home alive		Out-born	others	birth asphyxia	others	0	1500-2499	30-60
175	2014-02-24	2014-02-24	3050	50	3.4	3			19	Nakasongola	Boda Boda	1		Yes	No	No	No	No	No	Yes	No	No	5	No	Female	Kiwoko hospital	Doctor	3	Yes	6	8	Caesarean section	No	Infection	No	No	No	No	No	No	Discharged home alive		In-born	others	others	Infection	0	Normal	30-60
176	2014-08-22	2014-08-22	2930	70	4	4	87		20	Luwero	Boda Boda	2		No	No	No	No	No	No	No	No	No	5	Yes	Male	Kiwoko hospital	Midwife/Nurse	2.9	3	6	7	Normal Vaginal	Yes	Respiratory Distress	No	Yes	No	No	No	No	Discharged home alive		In-born	others	birth asphyxia	others	0	Normal	>60
177	2014-11-29	2014-12-12	3050	52	6	0	97			Nakaseke	Boda Boda	1	39				Yes			Yes		No	2	No	Male	Kiwoko hospital	Midwife/Nurse	3.05	3			Normal Vaginal	Yes	Infection	No	No	No	No	No	No	Discharged home alive		In-born	others	others	Infection	13	Normal	30-60
178	2014-12-11	2014-12-11	1940	52	3	6	96			Nakaseke	Foot	5										No		No	Male	Kiwoko hospital	Midwife/Nurse	1.94	3	5	8	Normal Vaginal	3	Prematurity	No	No	No	No	No	No	Discharged home alive		In-born	Prematurity/LBW/RDS	others	others	0	1500-2499	30-60
179	2014-12-11	2014-12-11	2100	52	2.6		95			Nakaseke	Boda Boda	1	29									No		No	Female	Home	Midwife/Nurse	2.1	3			Normal Vaginal	3	Prematurity	No	No	No	No	No	No	Discharged home alive		Out-born	Prematurity/LBW/RDS	others	others	0	1500-2499	30-60
180	2014-12-06	2014-12-09	2530		5.6	0	96			Luwero	Boda Boda	1		No	No	No	No	No	No	No	No	No			Female	Kiwoko hospital	Midwife/Nurse	2.4	No			Normal Vaginal	3	Infection	No	No	No	No	No	No	Discharged home alive		In-born	others	others	Infection	3	Normal	NR
181	2014-05-13	2014-05-18	2040	40	8	1	99		21	Luwero	Boda Boda	1		No	No	No	No	No	No	No	No	No	1	No	Female	Home	TBA		No			Normal Vaginal	Yes	Infection	No	No	No	No	Yes	No	Discharged home alive		Out-born	others	others	Infection	5	1500-2499	30-60
182	2014-05-15	2014-05-16	3320	50	4.5	1	91		17	Luwero	Boda Boda	2		No	No	No	No	No	No		No	No	4	No	Male	Home	TBA	3.32	No			Normal Vaginal	Yes	Infection	No	No	No	No	No	No	Discharged home alive		Out-born	others	others	Infection	1	Normal	30-60
183	2014-06-26	2014-06-26	3200	67	3	2	81		32	Nakasongola	Boda Boda	3	39	No	No	No	No	No	No	Yes	No	No	6	No	Male	Kiwoko hospital	Doctor	3.2	3	6	7	Caesarean section	3	Birth Asphyxia	No	Yes	No	No	No	No	Discharged home alive		In-born	others	birth asphyxia	others	0	Normal	>60
184	2014-02-16	2014-02-16	1650	55	2.8	1	100		17	Luwero	Boda Boda	1	32	No	No	No	Yes	No	No	No	No	No			Male	Kiwoko hospital	Doctor	1.65	No	9	10	Caesarean section	Yes	Prematurity	Yes	No	No	No	No	No	Discharged home alive		In-born	others	others	others	0	1500-2499	30-60
185	2014-01-05	2014-01-05	3700	50	4.5	1	99		35	Nakaseke	Boda Boda	7	39	No	No	No	No	No	No	Yes	No	No	2	Yes	Female	Kiwoko hospital	Midwife/Nurse	3.7	3	6	8	Normal Vaginal	No	Birth Asphyxia	No	No	No	No	No	No	Discharged home alive		In-born	others	birth asphyxia	others	0	Normal	30-60
186	2014-08-12	2014-08-15	1960	40	16	8	97		33	Nakasongola	Taxi	3	34	No	No	No	No	No	No	No	No	No	4	No	Male	Another facility	Midwife/Nurse	2.6	3			Normal Vaginal	No	Respiratory Distress	No	Yes	No	Yes	Yes	No	Died	Prematurity	Out-born	Prematurity/LBW/RDS	others	others	3	1500-2499	30-60
187	2014-07-15	2014-07-17	3040		6.7		93		30	Nakaseke	Taxi	4		No	No	No	No	No	No	No	No	No	1	No	Male	Kiwoko hospital	Midwife/Nurse	3.4	No	10	10	Normal Vaginal	Yes	Infection	No	No	No	No	No	No	Discharged home alive		In-born	others	others	Infection	2	Normal	NR
188	2014-02-11	2014-02-11	1300		5		41		27	Luwero	Ambulance	6	29	No	No	No	No	No	No	No	No	No	1	No	Female	Another facility	Midwife/Nurse	1.3	3	8	10	Normal Vaginal	Yes	Respiratory Distress	Yes	Yes	No	Yes	Yes	No	Died	Prematurity	Out-born	Prematurity/LBW/RDS	others	others	0	<1500	NR
189	2014-07-12	2014-07-17	2770		5.7		92		23	Nakaseke	Boda Boda	2	40	No	No	No	No	No	No	No	No	No	5	Yes	Female	Home	TBA		Yes			Normal Vaginal	Yes	Infection	No	No	No	No	No	No	Discharged home alive		Out-born	others	others	Infection	5	Normal	NR
190	2014-02-24	2014-03-17	1790		12.1	0	95		35	Nakasongola	Foot	6		No	No	No	No	No	No	No	No	No	3	No	Male	Home	Midwife/Nurse		3			Normal Vaginal	Yes	Other	No	Yes	Yes	Yes	Yes	Yes	Discharged home alive		Out-born	Prematurity/LBW/RDS	others	others	21	1500-2499	NR
191	2014-03-26	2014-03-26	3150	72	4.9	0	86		26	Nakaseke	Boda Boda	3		No	No	No	No	No	No	No	No	No	5	No	Male	Another facility	Doctor	3.1	Yes	4	6	Caesarean section	No	Birth Asphyxia	No	Yes	Yes	No	No	No	Discharged home alive		Out-born	others	birth asphyxia	others	0	Normal	>60
192	2014-12-05	2014-12-05	3860	59	3.9		100			Luwero	Taxi	3		No	No	No	No	No	No	No	No	No	6	Yes	Female	Kiwoko hospital	Doctor	3.8	Yes	3	6	Normal Vaginal	No	Birth Asphyxia	No	No	No	No	No	No	Discharged home alive		In-born	others	birth asphyxia	others	0	Normal	30-60
193	2014-07-30	2014-07-30	3780	63	3.4	1	77			Luwero	Boda Boda	4	38	Yes	No	No	No	No	No	No	No	No		No	Male	Kiwoko hospital	Midwife/Nurse	3.78	No	6	9	Normal Vaginal	No	Respiratory Distress	No	Yes	Yes	No	No	No	Discharged home alive		In-born	others	birth asphyxia	others	0	Normal	>60
194	2014-05-15	2014-05-15	2250	77	3.2				19	Luwero	Taxi	3	36	No	No	No	No	No	No	No	No	No	3	No	Male	Kiwoko hospital	Midwife/Nurse	2.2	No	8	10	Normal Vaginal	Yes	Low birth weight	No	No	No	No	Yes	No	Discharged home alive		In-born	Prematurity/LBW/RDS	others	others	0	1500-2499	>60
195	2014-04-10	2014-04-10	3490		10.8	2	96			Other	Foot														Male	Kiwoko hospital	Midwife/Nurse	3.49	Yes	6	8	Normal Vaginal	No	Respiratory Distress	No	No	No	No	No	No	Discharged home alive		In-born	others	others	Infection	0	Normal	NR
196	2014-10-26	2014-10-28	2800	52	3.7	0	94		29	Luwero	Taxi	3		No	No	No	No	No	No	No	No	No	3	Yes	Male	Kiwoko hospital	Doctor	3.2	No	10	10	Caesarean section	Yes	Infection	No	No	No	No	No	No	Discharged home alive		In-born	others	others	others	2	Normal	30-60
197	2014-11-28	2014-11-28	3440	59	5.3	5	95		16	Nakaseke	Boda Boda	1			No	No	No	No	No	No	No	No	2	No	Male	Kiwoko hospital	Doctor	3.7	Yes	7	9	Caesarean section	Yes	Infection	No	Yes	Yes	No	No	No	Discharged home alive		In-born	others	birth asphyxia	others	0	Normal	30-60
198	2014-02-16	2014-02-16	2930	30	9	1	100		19	Nakasongola	Taxi	2	40	No	No	No	No	No	No	No	No	No	5	No	Male	Kiwoko hospital	Midwife/Nurse	3.1	3	9	10	Normal Vaginal	Yes	Other	No	No	No	No	No	No	Discharged home alive		In-born	others	others	others	0	Normal	30-60
199	2014-03-17	2014-03-19	3810	64		1	99		43	Luwero	Taxi	13		No	No	No	No	No	No	No	No	No	1	No	Male	Kiwoko hospital	Doctor	4	3	8	10	Caesarean section	3	Infection	No	No	No	No	No	No	Discharged home alive		In-born	others	others	Infection	2	Normal	>60
200	2014-11-27	2014-11-27	3700	63	3	3	92			Luwero	Foot											No		No	Male	Kiwoko hospital	Doctor	3.7	3			Caesarean section	Yes	Infection	No	No	No	No	No	No	Discharged home alive		In-born	others	others	Infection	0	Normal	>60
201	2014-11-11	2014-11-26	4510	54	6		98		31	Nakaseke	Taxi	8	42	No	No	No	No	No	No	No	No	No	3	Yes	Male	Home	TBA		3			Normal Vaginal	Yes	Infection	No	No	No	No	No	No	Discharged home alive		Out-born	others	others	Infection	15	Normal	30-60
202	2014-05-01	2014-05-01	3560	120	5.8	4	96		26	Luwero	Boda Boda	1		No	No	No	No	No	No	No	Yes	No	4	No	Male	Kiwoko hospital	Midwife/Nurse	3.5	No	4	7	Normal Vaginal	No	Birth Asphyxia	No	Yes	No	No	No	No	Discharged home alive		In-born	others	birth asphyxia	others	0	Normal	>60
203	2014-11-21	2014-11-21	1250		6.2		81		25	Nakaseke	Boda Boda	1											2	Yes	Female	Home	TBA	1.35	3			Normal Vaginal	Yes	Prematurity	3	No	No	No	No	No	Discharged home alive		Out-born	Prematurity/LBW/RDS	others	others	0	<1500	NR
204	2014-07-24	2014-07-28	3500	39	9.4	2	99		38	Nakasongola	Taxi	7		No	No	No	No	No	No	No	No	No	3	No	Male	Another facility	Midwife/Nurse		3			Normal Vaginal	Yes	Infection	No	No	No	No	No	Yes	Discharged home alive		Out-born	others	others	Infection	4	Normal	30-60
205	2014-03-15	2014-03-17	2530	48	5.3	0	98		18	Nakaseke	Boda Boda	1	43	No	No	No	No	No	No	No	No	No	3	No	Female	Home	TBA	2.5	No			Normal Vaginal	Yes	Other	No	No	No	No	No	No	Discharged home alive		Out-born	others	others	others	2	Normal	30-60
206	2014-03-18	2014-03-18	2710	75	4.8				25	Nakasongola	Taxi	3		No	No	No	No	No	No	No	No	No	3	No	Male	Another facility	Midwife/Nurse	2.8	Yes			Normal Vaginal	No	Birth Asphyxia	3	Yes	No	No	Yes	No	Discharged home alive		Out-born	others	others	Infection	0	Normal	>60
207	2014-01-23	2014-01-23	2640	31	5.4	8	57		27	Other	Taxi	2	35	No	No	No	No	No	No	No	No	No	3	Yes	Female	Kiwoko hospital	Doctor	2.64	No	6	8	Caesarean section	No	Respiratory Distress	No	Yes	No	Yes	Yes	No	Discharged home alive		In-born	Prematurity/LBW/RDS	others	others	0	Normal	30-60
208	2014-05-12	2014-05-12	3180	60	5.6	6	87			Nakaseke	Boda Boda	1	41	No		No		No		No		No	5	Yes	Female	Kiwoko hospital	Midwife/Nurse	3.2	Yes	7	5	Normal Vaginal	Yes	Birth Asphyxia	No	No	No	No	No	No	Discharged home alive		In-born	others	birth asphyxia	others	0	Normal	30-60
209	2014-10-10	2014-10-11	1350	88		0	93		22	Nakaseke	Boda Boda	2	40	No	No	No	No	No	No	Yes	No	No		No	Male	Another facility	Midwife/Nurse	1.6	Yes			Normal Vaginal	Yes	Low birth weight	No	No	No	No	Yes	No	Discharged home alive		Out-born	Prematurity/LBW/RDS	others	others	1	<1500	>60
210	2014-06-26	2014-06-27	1520	69	2.6	0	97		20	Luwero	Ambulance	1	34	Yes	No	No	No	No	No	Yes	No	No	3	No	Male	Another facility	Midwife/Nurse	1.6	3	8	9	Normal Vaginal	Yes	Prematurity	No	No	No	No	Yes	No	Discharged home alive		Out-born	Prematurity/LBW/RDS	others	others	1	1500-2499	>60
211	2014-11-21	2014-11-21	3300	50	12	1	88			Nakaseke	Boda Boda	1	44	No	No	No	No	No	No	No	No	No	4	No	Female	Kiwoko hospital	Midwife/Nurse	3.3	3	5	6	Normal Vaginal	No	Birth Asphyxia	No	Yes	No	No	No	No	Discharged home alive		In-born	others	birth asphyxia	others	0	Normal	30-60
212	2014-02-04	2014-02-11	2110	21	5	1	100		17	Other	Boda Boda	1		Yes	No	No	No	No	No	No	No	No		No	Male	Another facility	Midwife/Nurse	2.7	Yes			Normal Vaginal	Yes	Infection	No	No	No	No	Yes	No	Discharged home alive		Out-born	others	others	Infection	7	1500-2499	<30
213	2014-12-16	2014-12-16	3620	40	6.6	4	80			Nakasongola	Ambulance	1	40									No		No	Female	Kiwoko hospital	Doctor	3.62	3	5	6	Normal Vaginal	3	Birth Asphyxia	No	No	No	No	No	No	Died	Birth Asphyxia	In-born	others	birth asphyxia	others	0	Normal	30-60
214	2014-09-28	2014-09-29	2710	50	4.9	0	79		24	Luwero	Ambulance	2		No	No	No	No	No	No	No	No	No	3	No	Male	Another facility	Midwife/Nurse	3	3			Normal Vaginal	3	Birth Asphyxia	No	Yes	No	No	No	No	Discharged home alive		Out-born	others	birth asphyxia	others	1	Normal	30-60
215	2014-11-14	2014-11-14	3500		3.8		100			Other	Foot											No		No	Female	Kiwoko hospital	Doctor	3.5	3			Caesarean section	No	Respiratory Distress	No	Yes	No	No	No	No	Died	Other	In-born	others	others	others	0	Normal	NR
216	2014-12-14	2014-12-21	2000	48	3.6		96			Luwero	Boda Boda	2		No	No	No	No	No	No	No	No	No	3	No	Male	Kiwoko hospital	Midwife/Nurse	2.1	No	8	10	Caesarean section	Yes	Infection	3	No	No	No	No	No	Discharged home alive		In-born	others	others	Infection	7	1500-2499	30-60
217	2014-10-19	2014-10-19	1060	42	4.8			9	24	Nakaseke	Boda Boda	1		No	No	No	No	No	No	No	No	No	1	No	Female	Kiwoko hospital	Midwife/Nurse	1	Yes	6	7	Normal Vaginal	Yes	Prematurity	3	Yes	No	Yes	No	Yes	Discharged home alive		In-born	Prematurity/LBW/RDS	others	others	0	<1500	30-60
218	2014-11-13	2014-11-13	2900	50	6.3		97			Other	Foot		37												Male	Kiwoko hospital	Midwife/Nurse	2.91	Yes	5	7	Normal Vaginal	No	Birth Asphyxia	No	No	No	No	3	No	Unknown		In-born	others	birth asphyxia	others	0	Normal	30-60
219	2014-04-03	2014-04-04	3020	48	3.9	0	95		26	Nakaseke	Taxi	6		No		No		No		No		No		Yes	Female	Kiwoko hospital	Midwife/Nurse	3.2	Yes	7	8	Normal Vaginal	3	Infection	No	No	No	No	No	No	Discharged home alive		In-born	others	others	Infection	1	Normal	30-60
220	2014-05-02	2014-05-08	2160	54	4.3	0	98		20	Luwero	Boda Boda	1	40	Yes	No	No	No	Yes	No	Yes	Yes	No	4	No	Male	Another facility	Midwife/Nurse	2.3	No	8	10	Normal Vaginal	Yes	Prematurity	No	No	No	No	No	No	Discharged home alive		Out-born	others	others	Infection	6	1500-2499	30-60
221	2014-03-23	2014-03-23	2400	28	3.9	0	90		31	Nakaseke	Boda Boda	5		No	No	No	No	No	No	No	No	No	3	No	Male	Another facility	Midwife/Nurse	2.5	Yes	9	10	Normal Vaginal	Yes	Infection	No	Yes	No	No	No	No	Referred		Out-born	others	others	others	0	1500-2499	<30
222	2014-04-05	2014-04-05	3260	64	8	0	91			Nakaseke	Foot	1										No	4	Yes	Male	Kiwoko hospital	Doctor	3.3	3	6	7	Normal Vaginal	Yes	Birth Asphyxia	No	Yes	Yes	No	No	No	Discharged home alive		In-born	others	birth asphyxia	others	0	Normal	>60
223	2014-04-08	2014-04-08	3050	81	7.8	7	74		27	Nakaseke	Foot	3	44	No	No	Yes	No	Yes	No	Yes	No	No	2	No	Female	Another facility	Midwife/Nurse	3.05	No			Normal Vaginal	Yes	Respiratory Distress	No	Yes	No	Yes	No	No	Discharged home alive		Out-born	Prematurity/LBW/RDS	others	others	0	Normal	>60
224	2014-11-07	2014-11-08	2580		3.3	0	87			Luwero	Boda Boda	4	38	No	No	No	No	No	No	No	No	No	3	Yes	Female	Kiwoko hospital	Doctor	2.7	No	10	10	Caesarean section	Yes	Infection	No	No	No	No	No	No	Discharged home alive		In-born	others	others	Infection	1	Normal	NR
225	2014-12-06	2014-12-06	2000		3.4		100			Nakaseke	Taxi											No	4		Male	Kiwoko hospital	Midwife/Nurse	2.1	3	9	10	Normal Vaginal	3	Prematurity	No	No	No	No	No	No	Unknown		In-born	others	others	others	0	1500-2499	NR
226	2014-02-04	2014-02-04	1270	76	3.4	2	96		32	Luwero	Boda Boda	7	31	Yes	No	Yes	No	No	No	Yes	No	No	3	No	Male	Another facility	Midwife/Nurse	1.27	3			Normal Vaginal	No	Prematurity	Yes	No	No	No	Yes	No	Discharged home alive		Out-born	Prematurity/LBW/RDS	others	others	0	<1500	>60
227	2014-11-03	2014-11-05	1350	78	3.8	0	98		19	Nakaseke	Boda Boda	1		No	No	No	No	No	No	No	No	No	1	No	Male	Home	TBA	1.35	No			Normal Vaginal	Yes	Prematurity	No	No	No	No	No	No	Discharged home alive		Out-born	Prematurity/LBW/RDS	others	others	2	<1500	>60
228	2014-08-16	2014-08-16	1200	35	3.8	2	93		18	Luwero	Boda Boda	1		No	No	Yes	No	No	Yes	Yes	No	No		No	Male	Another facility	Midwife/Nurse	1.4	3			Normal Vaginal	Yes	Prematurity	Yes	No	No	No	Yes	No	Discharged home alive		Out-born	Prematurity/LBW/RDS	others	others	0	<1500	30-60
229	2014-10-17	2014-10-19	3250	56	3.2	0	95		40	Luwero	Taxi	10		No	No	No	No	Yes	No	No	No	No	2	No	Female	Home	TBA	3	3			Normal Vaginal	No	Birth Asphyxia	No	Yes	No	No	No	No	Discharged home alive		Out-born	others	others	Infection	2	Normal	30-60
230	2014-11-03	2014-11-03	1470	56	2.8	2	98		29	Luwero	Boda Boda	7		No	No	No	No	No	No	No	No	No	4	No	Male	Kiwoko hospital	Doctor	1.5	No	8	9	Caesarean section	Yes	Prematurity	No	Yes	No	No	No	No	Discharged home alive		In-born	Prematurity/LBW/RDS	others	others	0	<1500	30-60
231	2014-04-09	2014-04-09	3000	95	4.7	2	83		24	Nakaseke	Foot	3	38									No	4	No	Male	Kiwoko hospital	Doctor	3.1	Yes	5	7	Caesarean section	No	Birth Asphyxia	No	Yes	Yes	No	Yes	No	Discharged home alive		In-born	others	birth asphyxia	others	0	Normal	>60
232	2014-09-19	2014-09-19	1700		2.7	3	94		33	Luwero	Boda Boda	6	32	Yes	No	No	Yes	No	No	Yes	No	No	1	No	Female	Kiwoko hospital	Doctor	1.7	3			Caesarean section	Yes	Prematurity	No	No	No	No	Yes	No	Discharged home alive		In-born	Prematurity/LBW/RDS	others	others	0	1500-2499	NR
233	2014-07-31	2014-07-31	1160	63	3.9	4	98		27	Nakaseke	Boda Boda	3		Yes	No	Yes	No	No	No	No	No	No	2	No	Female	Kiwoko hospital	Midwife/Nurse	1.1	No	8	9	Normal Vaginal	Yes	Prematurity	Yes	No	No	No	No	Yes	Died	Prematurity	In-born	Prematurity/LBW/RDS	others	others	0	<1500	>60
234	2014-05-27	2014-05-28	1550	73	3	1	95		32	Other	Ambulance	6	33	No	No	No	No	Yes	No	No	No	No	1	No	Female	Another facility	Midwife/Nurse	1.7	No	7	10	Normal Vaginal	Yes	Prematurity	Yes	Yes	No	No	No	No	Discharged home alive		Out-born	Prematurity/LBW/RDS	others	others	1	1500-2499	>60
235	2014-04-01	2014-04-10	2900		6.9	3	98		22	Nakaseke	Foot	2		No	No		No	No	No	No	No	No	3	Yes	Female	Home	TBA		3			Normal Vaginal	Yes	Infection	No	No	No	No	No	No	Discharged home alive		Out-born	others	others	Infection	9	Normal	NR
236	2014-04-06	2014-04-07	2870	56		1				Other	Foot														Male	Another facility	Midwife/Nurse	2.87	3			Normal Vaginal	3	Birth Asphyxia	No	Yes	No	No	No	No	Discharged home alive		Out-born	others	birth asphyxia	others	1	Normal	30-60
237	2014-04-12	2014-04-13	4830	56						Other	Foot														Male	Kiwoko hospital	Doctor	4.83	No	7	9	Caesarean section	Yes		No	No	No	No	No	No	Discharged home alive		In-born	others	others	Infection	1	Normal	30-60
238	2014-03-03	2014-03-03	3020	120	5	0	100		20	Luwero	Boda Boda	3	36	No		No		No		No		No		No	Male	Another facility	Midwife/Nurse	3.4	3	5	8	Normal Vaginal	No	Birth Asphyxia	No	Yes	No	Yes	No	No	Discharged home alive		Out-born	others	birth asphyxia	others	0	Normal	>60
239	2014-10-24	2014-10-25	2650	53	5.3	3	93		32	Other	Ambulance	3	39	No	No	No	Yes	No	No	No	No	No	3	No	Male	Another facility	Midwife/Nurse	3	No	9	10	Normal Vaginal	Yes	Prematurity	3	No	No	No	No	No	Discharged home alive		Out-born	Prematurity/LBW/RDS	others	others	1	Normal	30-60
240	2014-09-23	2014-09-23	1060	115	1.5	4	96		18	Nakaseke	Boda Boda	1	38	Yes	No	No	No	No	No	Yes	No	No		No	Male	Another facility	Midwife/Nurse	1	No	8	10	Normal Vaginal	Yes	Prematurity	No	Yes	No	Yes	Yes	No	Died	Infection	Out-born	others	others	Infection	0	<1500	>60
241	2014-03-30	2014-03-31	2320	83	4.2	4	97		36	Luwero	Foot	10		No	No	No	No	No	Yes	No	Yes	No	3	No	Female	Another facility	Midwife/Nurse	2.32	No			Normal Vaginal	Yes	Prematurity	Yes	No	No	No	Yes	No	Discharged home alive		Out-born	Prematurity/LBW/RDS	others	others	1	1500-2499	>60
242	2014-06-05	2014-06-05	2500	68	13	6	100		29	Luwero	Boda Boda	4		No	No	No	No	No	No	No	No	No	3	No	Male	Another facility	Midwife/Nurse	2.5	Yes	4	6	Normal Vaginal	No	Birth Asphyxia	No	Yes	No	Yes	No	No	Died	Birth Asphyxia	Out-born	others	birth asphyxia	others	0	Normal	>60
243	2014-10-23	2014-10-23	1310	68	3.6	3			30	Nakasongola	Taxi	6		No	Yes	Yes	No	Yes	No	No	No	No	4	Yes	Female	Kiwoko hospital	Midwife/Nurse	1.31	No	10	10	Normal Vaginal	Yes	Prematurity	No	No	No	No	No	No	Discharged home alive		In-born	Prematurity/LBW/RDS	others	others	0	<1500	>60
244	2014-09-20	2014-09-20	2890	76	2.8		99			Luwero	Boda Boda	2	38	No	No	No	No	No	No	No	No	No	5	No	Male	Kiwoko hospital	Doctor	2.9	No	6	7	Caesarean section	No	Respiratory Distress	No	No	No	No	No	No	Discharged home alive		In-born	others	birth asphyxia	others	0	Normal	>60
245	2014-06-08	2014-06-08	2430	66	5.5	3	98		27	Luwero	Boda Boda	2		No	No	No	No	No	No	Yes	No	No	5	Yes	Male	Kiwoko hospital	Doctor	2.43	3	2	5	Caesarean section	No	Birth Asphyxia	No	No	No	No	No	No	Discharged home alive		In-born	others	birth asphyxia	others	0	1500-2499	>60
246	2014-10-23	2014-10-23	3630	49	15	5	40		22	Other	Boda Boda	3		No	No	No	No	No	No	No	No	No	3	Yes	Female	Kiwoko hospital	Midwife/Nurse	3.6	Yes	2	3	Normal Vaginal	No	Birth Asphyxia	No	Yes	No	Yes	No	No	Discharged home alive		In-born	others	birth asphyxia	others	0	Normal	30-60
247	2014-06-06	2014-06-07	2770		4	1	99		26	Luwero	Boda Boda	2		No	No	No	No	No	No	No	No	No		No	Male	Kiwoko hospital	Midwife/Nurse	3.3	3	8	9	Normal Vaginal	Yes	Respiratory Distress	No	No	No	No	No	No	Discharged home alive		In-born	Prematurity/LBW/RDS	others	others	1	Normal	NR
248	2014-04-18	2014-04-18	1560	76	4.8	3	94		17	Nakaseke	Taxi	1	31	Yes	No	No	Yes	No	No	Yes		No	3	No	Female	Kiwoko hospital	Doctor	1.56	No	9	10	Caesarean section	Yes	Prematurity	Yes	No	No	No	No	No	Discharged home alive		In-born	others	others	Infection	0	1500-2499	>60
249	2014-04-19	2014-04-19	3570		9	1	78			Luwero	Boda Boda	1	40									No	4	No	Male	Kiwoko hospital	Doctor	3.57	Yes	3	5	Caesarean section	No	Birth Asphyxia	No	Yes	No	No	No	No	Died	Birth Asphyxia	In-born	others	birth asphyxia	others	0	Normal	NR
250	2014-02-02	2014-02-02	3560	58	4.9	0	92		20	Luwero	Boda Boda	1	41	Yes	No	No	No	No	No	No	No	No	3	Yes	Male	Kiwoko hospital	Doctor	3.56	Yes	7	9	Caesarean section	3	Infection	No	No	No	No	Yes	No	Discharged home alive		In-born	others	others	Infection	0	Normal	30-60
251	2014-01-05	2014-01-06	3040	67	4.8					Nakaseke	Taxi	8	37									No	3	No	Male	Kiwoko hospital	Doctor	3.7	No	9	10	Caesarean section	Yes	Infection	No	No	No	No	No	No	Discharged home alive		In-born	others	others	Infection	1	Normal	>60
252	2014-02-01	2014-02-01	3400	65	5.2	0	96			Luwero	Boda Boda	2										No	4	Yes	Male	Kiwoko hospital	Doctor	3.4	Yes	5	9	Caesarean section	3	Birth Asphyxia	No	No	No	No	No	No	Discharged home alive		In-born	others	birth asphyxia	others	0	Normal	>60
253	2014-04-21	2014-04-21	3310	82	5.6	4	60		36	Other	Boda Boda	3	40	No	No	No	No	No	No	No	No	No	6	No	Female	Kiwoko hospital	Doctor	3.31	Yes	8	10	Caesarean section	Yes	Respiratory Distress	No	Yes	Yes	Yes	No	No	Died	Birth Asphyxia	In-born	others	birth asphyxia	others	0	Normal	>60
254	2014-10-12	2014-10-12	3180	68	5.7		91		24	Nakaseke	Boda Boda	2	41	Yes	No	No	No	Yes	No	No	No	No	2	No	Male	Kiwoko hospital	Doctor	3.18	Yes	9	10	Caesarean section	Yes	Other	No	Yes	No	No	No	No	Discharged home alive		In-born	others	others	Infection	0	Normal	>60
255	2014-04-24	2014-04-24	2760	58	4.8	3	96		18	Luwero	Boda Boda	1		No	No	No	No	No	No	No	No	No	4	Yes	Male	Kiwoko hospital	Doctor	2.76	3			Caesarean section	3	Infection	No	No	No	No	Yes	No	Discharged home alive		In-born	others	others	Infection	0	Normal	30-60
256	2014-10-11	2014-10-11	1750	42	6.3	7	93		22	Luwero	Ambulance	1		No	No	No	No	No	No	No	No	No	4		Male	Another facility	Midwife/Nurse	2	No	1	1	Normal Vaginal	No		3	Yes	No	No	Yes	No	Discharged home alive		Out-born	Prematurity/LBW/RDS	others	others	0	1500-2499	30-60
257	2014-01-06	2014-01-06	4010	72	6	4	93			Luwero	Boda Boda	5		No	No	No	No	No	No	No	No	No	2	No	Male	Another facility	Midwife/Nurse	4.05	3			Normal Vaginal	No	Infection	No	Yes	No	No	No	No	Discharged home alive		Out-born	others	others	Infection	0	Normal	>60
258	2014-04-24	2014-04-25	2860	64	3.7	0	92		24	Nakaseke	Boda Boda	2	40	Yes	No	No	No	No	No	No	No	No	2	Yes	Male	Kiwoko hospital	Midwife/Nurse	2.9	Yes	9	10	Normal Vaginal	Yes	Infection	No	No	No	No	No	No	Discharged home alive		In-born	others	others	Infection	1	Normal	>60
259	2014-03-07	2014-03-07	2780	72	4.9	4	91		18	Nakaseke	Boda Boda	1		No	No	No	No	No	No	No	No	No	4	Yes	Female	Kiwoko hospital	Doctor	2.78	Yes	6	8	Caesarean section	No	Respiratory Distress	No	No	No	No	No	No	Discharged home alive		In-born	others	birth asphyxia	others	0	Normal	>60
260	2014-01-01	2014-01-01	3200	97	9.6				18	Nakaseke	Boda Boda	1		Yes	No	No	No	Yes	No	Yes	No	No	4	No	Female	Kiwoko hospital	Midwife/Nurse	3.22	Yes	4	5	Normal Vaginal	No	Birth Asphyxia	No	Yes	No	Yes	Yes	No	Discharged home alive		In-born	others	others	Infection	0	Normal	>60
261	2013-12-30	2014-01-26	4550	58	7.7	0	99		32	Nakaseke	Boda Boda	6		No	No	No	No	No	No	Yes	No	No		Yes	Female	Home	Midwife/Nurse		No			Normal Vaginal	Yes	Infection	No	Yes	No	No	No	No	Referred		Out-born	others	others	others	27	Normal	30-60
262	2014-09-19	2014-10-05	1550	60	5.4	1	100		32	Luwero	Boda Boda	6	31	Yes	No	No	No	No	Yes	No	No	No	1	No	Female	Kiwoko hospital	Doctor	1.7	Yes			Caesarean section	Yes	Infection	No	No	No	No	No	No	Discharged home alive		In-born	others	others	Infection	16	1500-2499	30-60
263	2014-04-27	2014-04-27	1410			6	93			Luwero	Taxi											No			Male	Another facility	Midwife/Nurse	1.41	3			Caesarean section	3	Respiratory Distress	Yes	No	No	No	No	No	Discharged home alive		Out-born	Prematurity/LBW/RDS	others	others	0	<1500	NR
264	2014-10-04	2014-10-04	1100	50	7					Nakaseke	Foot			No	No	No	No	No	No	No	No	No		No	Female	Kiwoko hospital	Midwife/Nurse	1.1	No			Normal Vaginal	Yes	Prematurity	Yes	Yes	No	No	Yes	No	Died	Prematurity	In-born	Prematurity/LBW/RDS	others	others	0	<1500	30-60
265	2014-09-30	2014-10-03	3000		4			5	26	Luwero	Taxi	3		No	No	No	No	No	No	No	No	No		No	Female	Another facility	Doctor		No			Caesarean section	3	Birth Asphyxia	No	Yes	No	Yes	Yes	No	Discharged home alive		Out-born	others	birth asphyxia	others	3	Normal	NR
266	2014-06-07	2014-06-08	2630	85	3.1	8	5	2	23	Nakaseke	Boda Boda	2	34	No	No	No	No	No	No	No	No	No	7	Yes	Male	Kiwoko hospital	Doctor	2.63	3	5	6	Caesarean section	3	Prematurity	No	Yes	No	No	No	No	Discharged home alive		In-born	Prematurity/LBW/RDS	others	others	1	Normal	>60
267	2014-10-01	2014-10-02	2810		11.2				26	Nakaseke	Boda Boda	2		No	No	No	No	No	No	No	No	No		No	Male	Another facility	Midwife/Nurse	3	3	2	6	Normal Vaginal	No	Birth Asphyxia	No	Yes	No	No	No	No	Died	Birth Asphyxia	Out-born	others	birth asphyxia	others	1	Normal	NR
268	2014-09-27	2014-09-27	3100	70	7.6	5	93		30	Luwero	Boda Boda	5		No	No	No	No	No	No	No	No	No	1	Yes	Female	Kiwoko hospital	Doctor	3.3	No	4	7	Caesarean section	No	Birth Asphyxia	No	Yes	No	No	No	No	Discharged home alive		In-born	others	birth asphyxia	others	0	Normal	>60
269	2014-01-02	2014-01-10	3310		6		95		33	Nakaseke	Boda Boda	5	42	No	No	No	No	No	No	No	No	No	2	No	Female	Kiwoko hospital	Doctor	3	3	10	10	Caesarean section	Yes	Infection	3	No	No	No	No	No	Discharged home alive		In-born	others	others	Infection	8	Normal	NR
270	2014-04-28	2014-04-28	2440	50	2	2	80		16	Luwero	Boda Boda	1	34	No	No	No	No	No	No	No	No	No	3	No	Female	Another facility	Midwife/Nurse	1.05	3			Normal Vaginal	Yes	Prematurity	Yes	Yes	No	No	Yes	No	Discharged home alive		Out-born	Prematurity/LBW/RDS	others	others	0	1500-2499	30-60
271	2014-09-28	2014-09-30	3530	52	6.2	1	92		25	Nakaseke	Boda Boda	2		No	No	No	No	No	No	No	No	No	5	No	Female	Kiwoko hospital	Doctor	3.5	Yes	9	9	Caesarean section	Yes	Infection	No	No	No	No	No	No	Discharged home alive		In-born	others	others	Infection	2	Normal	30-60
272	2014-02-05	2014-02-05	1700	70	2.4	1	90		23	Luwero	Taxi	2	34	No	No	No	No	No	No	No	No	No	6	No	Female	Home	Midwife/Nurse	1.7	3			Normal Vaginal	Yes	Prematurity	Yes	No	No	No	Yes	No	Discharged home alive		Out-born	Prematurity/LBW/RDS	others	others	0	1500-2499	>60
273	2014-04-29	2014-04-29	2480	56	3.9	2	91			Nakaseke	Boda Boda	3	39	No	No	No	No	No	No	No	No	No	7	Yes	Male	Kiwoko hospital	Midwife/Nurse	2.48	No	6	7	Normal Vaginal	No	Birth Asphyxia	No	No	No	No	No	No	Discharged home alive		In-born	Prematurity/LBW/RDS	others	others	0	1500-2499	30-60
274	2014-09-29	2014-09-29	2140	82	7.6	6	77		27	Luwero	Boda Boda	3		No	No	No	No	Yes	No	Yes	Yes	No	5	No	Male	Another facility	Midwife/Nurse	2.14	Yes	9	9	Normal Vaginal	Yes	Prematurity	No	Yes	No	Yes	Yes	No	Discharged home alive		Out-born	Prematurity/LBW/RDS	others	others	0	1500-2499	>60
275	2014-01-11	2014-01-11	2920	46	7.2	2	79		22	Luwero	Foot	3	40	Yes	No	No	No	No	No	No	No	No	4	No	Male	Home	TBA	2.92	3			Normal Vaginal	3	Respiratory Distress	3	No	No	No	No	No	Discharged home alive		Out-born	Prematurity/LBW/RDS	others	others	0	Normal	30-60
276	2014-09-27	2014-09-28	2550	72	7	7	60		30	Luwero	Foot	7	36	No	No	No	No	No	No	No	No	No		No	Female	Another facility	Midwife/Nurse	3	Yes	9	10	Normal Vaginal	No	Respiratory Distress	No	Yes	No	Yes	No	Yes	Discharged home alive		Out-born	others	others	Infection	1	Normal	>60
277	2014-04-28	2014-04-30	2080	100	4.3	0			26	Nakaseke	Boda Boda	6		No	No	Yes	No	Yes	No	No	No	No	3	No	Male	Another facility	Midwife/Nurse	2.29	3			Normal Vaginal	Yes	Infection	3	No	No	No	No	No	Discharged home alive		Out-born	others	others	Infection	2	1500-2499	>60
278	2014-07-18	2014-07-25	3540	68	6.5	0	100		23	Luwero	Boda Boda	2		No	No	No	No	No	No	No	No	No	4	No	Male	Another facility	Midwife/Nurse	3.4	3	10	10	Normal Vaginal	Yes	Infection	No	No	No	No	No	No	Discharged home alive		Out-born	others	others	Infection	7	Normal	>60
279	2014-11-13	2014-11-14	2430	46	7.2	1	97		20	Nakaseke	Boda Boda	1		Yes		Yes		No		No		No	4	No	Male	Kiwoko hospital	Midwife/Nurse	2.5	No	9	10	Normal Vaginal	Yes	Infection	No	No	No	No	No	No	Discharged home alive		In-born	others	others	Infection	1	1500-2499	30-60
280	2014-12-29	2014-12-29	3770	58	4.7	3	93		32	Nakaseke	Boda Boda	5										No	1	No	Male	Kiwoko hospital	Doctor	3.8	3	4	7	Caesarean section	No	Birth Asphyxia	No	Yes	No	No	No	No	Discharged home alive		In-born	others	birth asphyxia	others	0	Normal	30-60
281	2014-09-25	2014-09-27	3430		5.2	1	96			Nakasongola	Taxi	8	38	No	No	No	No	No	No	No	No	No	2	No	Male	Another facility	Midwife/Nurse	3.4	No			Normal Vaginal	Yes	Infection	No	No	No	No	No	No	Referred		Out-born	others	others	others	2	Normal	NR
282	2014-12-11	2014-12-11	1770	56	2.2	0	94			Nakaseke	Foot	5										No		No	Female	Kiwoko hospital	Midwife/Nurse	1.77	3	9	9	Normal Vaginal	3	Prematurity	No	No	No	No	No	No	Discharged home alive		In-born	Prematurity/LBW/RDS	others	others	0	1500-2499	30-60
283	2014-04-08	2014-05-04	3850	82	4.2		71		17	Nakaseke	Boda Boda	1		No	No	No	No	No	No	No	No	No		No	Male	Another facility	Midwife/Nurse	3.4	3			Caesarean section	Yes	Infection	No	Yes	No	No	No	No	Discharged home alive		Out-born	others	others	Infection	26	Normal	>60
284	2014-08-11	2014-08-11	1700	60	5.9	1	98			Luwero	Boda Boda	3										No		No	Female	Kiwoko hospital	Doctor	1.8	No	6	8	Caesarean section	No	Prematurity	No	No	No	No	No	No	Discharged home alive		In-born	Prematurity/LBW/RDS	others	others	0	1500-2499	30-60
285	2014-01-27	2014-01-28	2810	62	1.6	1	90		19	Nakasongola	Taxi	1		No	No	No	No	No	No	No	No	No	4	No	Male	Kiwoko hospital	Doctor	2.81	3	3	5	Caesarean section	Yes	Birth Asphyxia	No	No	No	No	No	No	Discharged home alive		In-born	others	birth asphyxia	others	1	Normal	>60
286	2014-09-22	2014-09-22	3310	120	7.8	1	95		17	Nakaseke	Boda Boda	1	38	No	No	No	No	No	No	No	No	No	5	Yes	Male	Kiwoko hospital	Midwife/Nurse	3.31	Yes	5	7	Normal Vaginal	No	Birth Asphyxia	No	No	No	No	No	No	Discharged home alive		In-born	others	birth asphyxia	others	0	Normal	>60
287	2014-05-07	2014-05-07	3000	72	8.4					Other	Foot														Female	Kiwoko hospital	Doctor	3.04	3	5	7	Caesarean section	3	Infection	No	No	No	No	No	No	Discharged home alive		In-born	others	others	Infection	0	Normal	>60
288	2014-09-20	2014-09-20	3190	65	8		98			Luwero	Foot											No		No	Male	Kiwoko hospital	Doctor	3.2	3	8	9	Normal Vaginal	3	Infection	No	No	No	No	No	No	Discharged home alive		In-born	others	others	Infection	0	Normal	>60
289	2014-05-07	2014-05-07	3430	73	5	0	70		30	Nakasongola	Taxi	1	40	No	No	No	No	No	No	No	No	No	4	No	Male	Kiwoko hospital	Doctor	3.43	3	8	10	Caesarean section	3	Respiratory Distress	No	No	No	No	No	No	Discharged home alive		In-born	others	others	Infection	0	Normal	>60
290	2014-05-11	2014-05-11	2680	72	4.3	2	93		24	Nakasongola	Boda Boda	1		No	No	No	No	No	No	No	No	No	2	No	Male	Kiwoko hospital	Doctor	2.68	No	5	5	Normal Vaginal	No	Birth Asphyxia	No	No	No	No	No	No	Discharged home alive		In-born	others	birth asphyxia	others	0	Normal	>60
291	2014-02-12	2014-02-12	2740	54	8.6	3	94		39	Nakaseke	Foot	11	34	No	No	No	No	No	No	No	No	No	1	Yes	Female	Kiwoko hospital	Midwife/Nurse	2.74	Yes	6	8	Normal Vaginal	No	Birth Asphyxia	No	Yes	No	No	No	No	Discharged home alive		In-born	Prematurity/LBW/RDS	others	others	0	Normal	30-60
292	2014-07-28	2014-07-28	3410	60	7	2	99		25	Nakaseke	Boda Boda	4		Yes	No	No	No	No	No	No	No	No	4	No	Male	Kiwoko hospital	Midwife/Nurse	3.4	3	5	6	Normal Vaginal	3	Birth Asphyxia	No	No	No	No	No	No	Discharged home alive		In-born	others	birth asphyxia	others	0	Normal	30-60
293	2014-09-17	2014-09-18	1620	53		3	100			Luwero	Boda Boda	6	30	Yes	No	No	No	No	No	No	No	No	3	No	Male	Kiwoko hospital	Midwife/Nurse	1.62	3	8	10	Normal Vaginal	Yes	Prematurity	No	No	No	No	No	No	Discharged home alive		In-born	Prematurity/LBW/RDS	others	others	1	1500-2499	30-60
294	2014-09-16	2014-09-17	3010	56	4.6	0	100		17	Luwero	Boda Boda	1	40	No	No	No	No	No	No	No	No	No	3	No	Male	Kiwoko hospital	Midwife/Nurse	3	3			Normal Vaginal	Yes	Infection	No	No	No	No	No	No	Discharged home alive		In-born	others	others	Infection	1	Normal	30-60
295	2014-11-21	2014-11-21	3330	42	8.9	1	98		18	Nakaseke	Boda Boda	2		No	Yes	No	Yes	No	Yes	No		No		No	Male	Kiwoko hospital	Midwife/Nurse	3.4	3			Normal Vaginal	No	Birth Asphyxia	No	Yes	No	No	No	No	Discharged home alive		In-born	others	birth asphyxia	others	0	Normal	30-60
296	2014-01-29	2014-01-29	3080	76	5	3	81		24	Luwero	Boda Boda	1	40									No	5	No	Male	Kiwoko hospital	Midwife/Nurse	3	3	5	8	Normal Vaginal	No	Birth Asphyxia	No	Yes	No	No	No	No	Discharged home alive		In-born	others	birth asphyxia	others	0	Normal	>60
297	2014-09-12	2014-09-12	1960		2.9	4	80		37	Other	Taxi	5		No	No	No	Yes	No	No	No	No	No		No	Male	Kiwoko hospital	Midwife/Nurse	1.96	3			Normal Vaginal	Yes	Prematurity	Yes	No	No	No	Yes	No	Discharged home alive		In-born	Prematurity/LBW/RDS	others	others	0	1500-2499	NR
298	2014-09-07	2014-09-07	1730	72	3.8	4	82		19	Nakaseke	Boda Boda	2	32	Yes	No	No	No	No	No	No	No	No	3	No	Male	Kiwoko hospital	Midwife/Nurse	1.7	No	8	9	Normal Vaginal	Yes	Low birth weight	Yes	Yes	No	No	Yes	No	Discharged home alive		In-born	Prematurity/LBW/RDS	others	others	0	1500-2499	>60
299	2014-02-25	2014-02-25	3620	46	6.7	5	0		18	Other	Ambulance	3	40	No	No	No	No	No	No	No	No	No	4	No	Male	Another facility	Midwife/Nurse	3.62	3	9	9	Normal Vaginal	3	Respiratory Distress	No	Yes	No	No	No	Yes	Died	Hypoglycemia	Out-born	others	others	others	0	Normal	30-60
300	2014-12-07	2014-12-24	1240		3.4	0	96		29	Luwero	Ambulance	3		No		Yes		No	No	Yes	No	No		No	Female	On the way to hospital	Midwife/Nurse		3			Normal Vaginal	3	Prematurity	No	No	No	No	No	Yes	Discharged home alive		Out-born	Prematurity/LBW/RDS	others	others	17	<1500	NR
301	2014-05-27	2014-05-27	1160	83	4.3	3	98		20	Luwero	Boda Boda	2		No	No	No	No	No	No	No	No	No	2	No	Male	Kiwoko hospital	Midwife/Nurse	1.16	No	7	8	Normal Vaginal	Yes	Prematurity	Yes	No	No	No	Yes	Yes	Discharged home alive		In-born	Prematurity/LBW/RDS	others	others	0	<1500	>60
302	2014-10-22	2014-11-18	3200	49			78		21	Luwero	Boda Boda	1		No	No	No	No	Yes	No	No	No	No	2	No	Male	Another facility	Midwife/Nurse		3			Normal Vaginal	No	Infection	No	Yes	No	No	Yes	No	Discharged home alive		Out-born	others	others	Infection	27	Normal	30-60
303	2014-06-23	2014-06-23	800			4	46		36	Nakasongola	Taxi	10		No	No	Yes	No	Yes	No	No	No	No	2	No	Male	Another facility	Midwife/Nurse	0.8	3			Normal Vaginal	3	Prematurity	Yes	Yes	No	No	No	No	Died	Prematurity	Out-born	Prematurity/LBW/RDS	others	others	0	<1500	NR
304	2014-09-24	2014-09-24	3210	70	7.2	2	95		19	Nakaseke	Boda Boda	1	40	No	No	No	No	No	No	No	No	No	6	No	Female	Kiwoko hospital	Doctor	3.21	Yes	9	10	Caesarean section	No	Infection	No	No	No	No	No	No	Discharged home alive		In-born	others	others	Infection	0	Normal	>60
305	2014-09-09	2014-09-18	3150	80	8.8	4	45		23	Nakasongola	Boda Boda	5		No	No	No	No	No	No	No	No	No	3	No	Male	Home	Midwife/Nurse		3			Normal Vaginal	Yes	Infection	No	Yes	No	Yes	No	Yes	Died	Infection	Out-born	others	others	Infection	9	Normal	>60
306	2014-08-03	2014-08-12	2800		9.9	4	57		26	Nakaseke	Boda Boda	5		No	No	No	No	No	No	No	No	No	2	No	Female	Home	TBA		3			Normal Vaginal	3	Infection	No	Yes	No	Yes	No	No	Died	Infection	Out-born	others	others	Infection	9	Normal	NR
307	2014-07-13	2014-07-13	1860	60	3.6				21	Luwero	Boda Boda	2		Yes	No	No	No	No	No	No	No	No	3	No	Male	On the way to hospital	Midwife/Nurse	1.86	3			Normal Vaginal	Yes	Prematurity	Yes	Yes	No	No	No	No	Discharged home alive		Out-born	Prematurity/LBW/RDS	others	others	0	1500-2499	30-60
308	2014-09-06	2014-09-06	4240	54	2.7	2	61			Luwero	Taxi	2	37				Yes					No	4	Yes	Male	Kiwoko hospital	Midwife/Nurse	4.2	No	8	9	Normal Vaginal	Yes	Birth Asphyxia	Yes	Yes	No	No	No	No	Discharged home alive		In-born	others	others	others	0	Normal	30-60
309	2014-06-26	2014-07-16	1540	54	5.3	0	97		20	Luwero	Boda Boda	1	33	No	No	No	No	No	No	No	No	No	3	No	Male	Another facility	Midwife/Nurse	1.6	Yes	8	9	Normal Vaginal	Yes	Low birth weight	No	No	No	No	No	No	Discharged home alive		Out-born	Prematurity/LBW/RDS	others	others	20	1500-2499	30-60
310	2014-04-28	2014-04-30	2600	46	3.7		99		24	Other	Boda Boda	4		No	No	No	No	No	No	No	No	No		No	Female	Kiwoko hospital	Doctor	2.88	No	9	10	Caesarean section	Yes	Infection	No	No	No	No	No	No	Discharged home alive		In-born	others	others	Infection	2	Normal	30-60
311	2014-09-22	2014-09-22	1670	62	2.4	1				Nakaseke	Boda Boda	10		No	No	No	No	No	No	No	No	No	3	No	Female	Another facility	Midwife/Nurse	1.67	3			Normal Vaginal	No	Prematurity	No	No	No	No	No	No	Discharged home alive		Out-born	Prematurity/LBW/RDS	others	others	0	1500-2499	>60
312	2014-10-01	2014-10-01	4180	52	8.2		80		34	Nakaseke	Taxi	4		No	No	No	No	No	No	No	No	No	5	Yes	Male	Kiwoko hospital	Doctor	4.18	No	8	9	Caesarean section	Yes	Congenital Anomaly	No	Yes	No	No	No	No	Referred		In-born	others	others	others	0	Normal	30-60
313	2014-03-14	2014-03-14	2720	90	5.3	3	90		30	Luwero	Boda Boda	6	40	No	No	No	No	No	No	No	No	No	3	No	Male	Another facility	Midwife/Nurse	2.7	No	4	6	Normal Vaginal	No	Birth Asphyxia	No	Yes	No	No	No	No	Discharged home alive		Out-born	others	birth asphyxia	others	0	Normal	>60
314		2014-09-03	2350			7	86		21	Luwero	Taxi	2	33	No	No	No	No	No	No	No	No	No	2	No	Female	Another facility	Midwife/Nurse	2.5	No	10	10	Normal Vaginal	Yes	Respiratory Distress	No	Yes	No	Yes	Yes	No	Died	Respiratory Distress	Out-born	Prematurity/LBW/RDS	others	others		1500-2499	NR
315	2014-01-20	2014-01-22	2080	80	6.3	1	97		24	Luwero	Boda Boda	4		No	No	Yes	No	No	No	No	No	No	5	No	Male	Home	TBA	2	3			Normal Vaginal	Yes	Infection	No	No	No	No	No	No	Discharged home alive		Out-born	others	others	Infection	2	1500-2499	>60
316	2014-10-11	2014-10-21	1170	38		0	96		20	Nakaseke	Boda Boda	1	35	No	No	Yes	No	No	No	No	No	No	1	No	Female	Another facility	Midwife/Nurse	1.28	3			Normal Vaginal	Yes	Prematurity	No	No	No	No	No	No	Discharged home alive		Out-born	Prematurity/LBW/RDS	others	others	10	<1500	30-60
317	2014-01-27	2014-01-27	2850	52	2.9		95		32	Luwero	Taxi	3		No	No	Yes	No	No	No	Yes	No	No	2	No	Male	Kiwoko hospital	Doctor	2.85	No	5	7	Caesarean section	No	Birth Asphyxia	No	No	No	No	Yes	No	Discharged home alive		In-born	others	birth asphyxia	others	0	Normal	30-60
318	2014-11-08	2014-11-08	3220		10	6	53			Nakasongola	Foot	2										No	4	No	Male	Kiwoko hospital	Midwife/Nurse	3.22	Yes	5	6	Normal Vaginal	No	Birth Asphyxia	No	Yes	No	Yes	No	No	Discharged home alive		In-born	others	birth asphyxia	others	0	Normal	NR
319	2014-11-03	2014-11-03	2030	52	6	2	96		29	Nakaseke	Boda Boda	7	34	No	No	No	No	No	No	No	No	No	4	No	Male	Kiwoko hospital	Doctor	2.2	Yes	6	8	Caesarean section	No	Prematurity	No	No	No	No	No	No	Discharged home alive		In-born	Prematurity/LBW/RDS	others	others	0	1500-2499	30-60
320	2014-02-22	2014-02-22	2140	72	2.5	2	91		22	Nakaseke	Boda Boda	2		No	No	No	No	No	No	No	No	No	2	Yes	Female	Kiwoko hospital	Doctor	2.14	Yes	5	8	Caesarean section	No	Birth Asphyxia	Yes	No	No	No	Yes	No	Discharged home alive		In-born	others	birth asphyxia	others	0	1500-2499	>60
321	2014-01-13	2014-01-13	3220	120		5	66		28	Nakasongola	Boda Boda	1		No	No	No	No	No	No	No	No	No	4	No	Female	Another facility	Midwife/Nurse	3.22	Yes	5	7	Normal Vaginal	No	Birth Asphyxia	No	Yes	No	Yes	No	No	Died	Birth Asphyxia	Out-born	others	birth asphyxia	others	0	Normal	>60
322	2014-05-02	2014-05-08	1190	54	3.3	0	93		21	Luwero	Boda Boda	1	40	Yes	No	No	Yes	Yes	No	Yes	Yes	No	4	No	Female	Another facility	Midwife/Nurse	1.4	3	7	9	Normal Vaginal	Yes	Low birth weight	No	No	No	No	No	No	Discharged home alive		Out-born	others	others	Infection	6	<1500	30-60
323	2014-09-30	2014-10-01	3310	38	4.9	0	96		20	Nakasongola	Taxi	3		No	No	No	No	No	No	No	No	No	2	Yes	Female	Another facility	Midwife/Nurse	3	3			Normal Vaginal	3	Birth Asphyxia	No	Yes	No	Yes	No	No	Died	Birth Asphyxia	Out-born	others	birth asphyxia	others	1	Normal	30-60
324	2014-11-15	2014-11-15	1170	50	4.2	9	69	5	23	Luwero	Boda Boda	4	27	No	No	No	No	No	No	No	No	No	1	Yes	Male	Kiwoko hospital	Midwife/Nurse	1.17	No	8	9	Normal Vaginal	Yes	Prematurity	No	Yes	Yes	Yes	Yes	No	Discharged home alive		In-born	Prematurity/LBW/RDS	others	others	0	<1500	30-60
325	2014-09-30	2014-09-30	3130	62	9.3	4	96		20	Nakaseke	Foot	1	40	No	No	No	No	No	No	No	No	No	2	No	Male	Kiwoko hospital	Midwife/Nurse	3.13	3			Normal Vaginal	No	Birth Asphyxia	No	No	No	No	No	No	Discharged home alive		In-born	others	birth asphyxia	others	0	Normal	>60
326	2014-02-14	2014-02-25	3950	68	5.6				23	Nakaseke	Boda Boda	2	38	No	No	No	No	No	No	No	No	No		No	Female	Another facility	Midwife/Nurse	3.6	3			Normal Vaginal	Yes	Respiratory Distress	No	No	No	No	No	No	Discharged home alive		Out-born	others	others	others	11	Normal	>60
327	2014-05-21	2014-05-30	3920	64	4		98		21	Luwero	Boda Boda	2	37	No	No	No	No	No	No	No	No	No	5	Yes	Male	Kiwoko hospital	Midwife/Nurse	3.8	3			Normal Vaginal	Yes	Infection	No	No	No	No	No	No	Discharged home alive		In-born	others	others	Infection	9	Normal	>60
328	2014-09-18	2014-09-19	3180	56	4	4	93		19	Luwero	Boda Boda	1	32	Yes	No	No	No	No	No	No	No	No	5	No	Male	Another facility	Midwife/Nurse	3.8	No		7	Normal Vaginal	No	Birth Asphyxia	No	No	No	No	No	No	Discharged home alive		Out-born	others	others	Infection	1	Normal	30-60
329	2014-03-15	2014-04-06	3440		8.2		100		16	Luwero	Foot	1		No	No	No	No	No	No	No	No	No	3		Male	Another facility	Midwife/Nurse	3.3	No			Normal Vaginal	3	Infection	No	No	No	No	No	No	Discharged home alive		Out-born	others	others	Infection	22	Normal	NR
330	2014-11-13	2014-11-13	800	33	4.1	4	73		30	Luwero	Taxi	4	31	Yes	No	Yes	No	No	No	No	No	No	2	No	Male	Another facility	Midwife/Nurse	0.8	No			Normal Vaginal	Yes	Prematurity	Yes	Yes	No	No	Yes	Yes	Discharged home alive		Out-born	Prematurity/LBW/RDS	others	others	0	<1500	30-60
331	2014-06-28	2014-06-28	1400		18.1	8	50		21	Other	Taxi	3		No	No	No	No	No	No	No	No	No		No	Female	Another facility	Midwife/Nurse	1.4	3			Normal Vaginal	No	Prematurity	No	Yes	No	Yes	Yes	Yes	Discharged home alive		Out-born	Prematurity/LBW/RDS	others	others	0	<1500	NR
332	2014-03-15	2014-03-15	1690		1.6				22	Other	Foot	3		No	No	No	No	No	No	No	No	No	4	No	Male	Another facility	Midwife/Nurse	1.69	3			Normal Vaginal	Yes	Prematurity	No	No	No	No	Yes	No	Discharged home alive		Out-born	Prematurity/LBW/RDS	others	others	0	1500-2499	NR
333	2014-08-06	2014-08-06	1710	68		4	97		27	Nakaseke	Boda Boda	1	30	No	No	No	No	No	No	No	No	No	3	No	Female	Kiwoko hospital	Midwife/Nurse	1.8	No	8	9	Normal Vaginal	No	Prematurity	Yes	No	No	No	Yes	No	Discharged home alive		In-born	Prematurity/LBW/RDS	others	others	0	1500-2499	>60
334	2014-07-28	2014-07-28	810	118		7	89		20	Luwero	Boda Boda	1	27	Yes	No	No	No	No	No	No	No	No	2	No	Female	Kiwoko hospital	Midwife/Nurse	0.81	Yes	5	7	Normal Vaginal	Yes	Prematurity	Yes	Yes	No	Yes	No	No	Discharged home alive		In-born	Prematurity/LBW/RDS	others	others	0	<1500	>60
335	2014-11-11	2014-11-12	2890	47		4	97		19	Nakasongola	Boda Boda	1		No	No	No	No	No	Yes	No	No	No	6	No	Male	Another facility	Midwife/Nurse	2.89	3	4	7	Normal Vaginal	No	Birth Asphyxia	No	Yes	Yes	Yes	No	No	Died	Birth Asphyxia	Out-born	others	birth asphyxia	others	1	Normal	30-60
336	2014-09-18	2014-09-18	2050	61	3.3		99			Nakaseke	Boda Boda	9		No	No	No	No	No	No	No	No	No		Yes	Male	On the way to hospital	Midwife/Nurse	2.05	3			Normal Vaginal	Yes	Low birth weight	No	No	No	No	No	No	Discharged home alive		Out-born	Prematurity/LBW/RDS	others	others	0	1500-2499	>60
337	2014-04-28	2014-04-28	1040		5.9					Other	Foot	1	34									No		No	Female	Kiwoko hospital	Midwife/Nurse	1.04	No	5	6	Normal Vaginal	No	Prematurity	No	No	No	No	No	No	Discharged home alive		In-born	Prematurity/LBW/RDS	others	others	0	<1500	NR
338	2014-11-05	2014-11-05	910	29	5.2	5	25			Luwero	Boda Boda	3		No	No	Yes	No	No	No	No	No	No			Female	Kiwoko hospital	Midwife/Nurse	0.91	3	6	7	Normal Vaginal	3	Prematurity	3	No	No	No	No	No	Died	Prematurity	In-born	Prematurity/LBW/RDS	others	others	0	<1500	<30
339	2014-03-29	2014-03-29	2500	72	2.6	3	94			Nakaseke	Foot	4										No		Yes	Female	Kiwoko hospital	Doctor	2.5	3	8	9	Caesarean section	3	Infection	No	No	No	No	No	No	Discharged home alive		In-born	others	others	Infection	0	Normal	>60
340	2014-04-07	2014-04-07	1450	62	2.4	4	34		24	Luwero	Taxi	4		No	No	Yes	No	No	No	No	No	No	2	No	Female	Another facility	Midwife/Nurse	2	No	10	10	Normal Vaginal	Yes	Prematurity	Yes	Yes	No	Yes	Yes	No	Discharged home alive		Out-born	Prematurity/LBW/RDS	others	others	0	<1500	>60
341	2014-12-19	2014-12-21	3000		2.7		97			Luwero	Boda Boda	3		No	No	No	No	No	No	No	No	No	3	No	Female	Kiwoko hospital	Midwife/Nurse	3.63	No	8	10	Normal Vaginal	Yes	Infection	3	No	No	No	No	No	Discharged home alive		In-born	others	others	Infection	2	Normal	NR
342	2014-12-01	2014-12-01	1820	62	3.5		96			Luwero	Foot														Female	Kiwoko hospital	Doctor	1.8	No	9	9	Caesarean section	Yes	Prematurity	3	No	No	No	No	No	Discharged home alive		In-born	Prematurity/LBW/RDS	others	others	0	1500-2499	>60
343	2014-11-16	2014-11-16	1270	66	3.9	4	93			Nakasongola	Taxi	2	26	Yes	No	No	No	No	No	No	No	No		No	Female	Kiwoko hospital	Midwife/Nurse	1.34	3	7	9	Normal Vaginal	3	Prematurity	No	Yes	No	No	Yes	No	Discharged home alive		In-born	Prematurity/LBW/RDS	others	others	0	<1500	>60
344	2014-04-24	2014-04-26	2640	5	4.7		100		30	Nakasongola	Boda Boda	4		No	No	No	No	No	No	No	No	No		No	Male	Another facility	Midwife/Nurse	2.5	No			Normal Vaginal	Yes	Infection	No	No	No	No	No	No	Discharged home alive		Out-born	others	others	Infection	2	Normal	<30
345	2014-04-30	2014-04-30	2600	60	6.6		96			Luwero	Boda Boda	2										No			Female	Kiwoko hospital	Midwife/Nurse	2.6	No	10	10	Caesarean section	Yes	Infection	No	No	No	No	No	No	Discharged home alive		In-born	others	others	Infection	0	Normal	30-60
346	2014-06-11	2014-06-11	3430	60	2.7	3	93		27	Nakaseke	Boda Boda	7			Yes	No	No	No	No	No	No	No	6	Yes	Male	Kiwoko hospital	Doctor	3.4	3	10	10	Caesarean section	Yes	Other	No	No	No	No	No	No	Discharged home alive		In-born	others	others	others	0	Normal	30-60
347	2014-10-30	2014-10-31	3150		4	1	97		15	Nakaseke	Boda Boda	1	32	No	No	No	No	No	No	No	No	No	2	Yes	Male	Kiwoko hospital	Midwife/Nurse	3.3	No	9	10	Normal Vaginal	Yes	Infection	No	No	No	No	No	No	Discharged home alive		In-born	others	others	Infection	1	Normal	NR
348	2014-09-19	2014-09-19	2480	58	2.7	3	75		30	Nakasongola	Boda Boda	6	34	No	No	Yes	No	No	No	No	No	No	3	No	Male	Kiwoko hospital	Midwife/Nurse	2.4	Yes	9	10	Normal Vaginal	Yes	Prematurity	No	Yes	No	No	No	No	Discharged home alive		In-born	Prematurity/LBW/RDS	others	others	0	1500-2499	30-60
349	2014-05-27	2014-05-30	2050	37	4	7	96		18	Luwero	Boda Boda	1		No	No	No	No	No	No	No	No	No	3	No	Male	Another facility	Midwife/Nurse		No			Normal Vaginal	No	Respiratory Distress	No	Yes	No	Yes	No	No	Discharged home alive		Out-born	others	birth asphyxia	others	3	1500-2499	30-60
350	2014-08-15	2014-08-17	2660	46	2.4	0	99			Luwero	Foot	1	40	No	No	No	No	No	No	No	No	No	5	No	Female	Another facility	Midwife/Nurse	2.6	3			Normal Vaginal	Yes	Infection	No	No	No	No	No	No	Discharged home alive		Out-born	others	others	Infection	2	Normal	30-60
351	2014-06-04	2014-06-04	1150	30	4.7		76		25	Nakaseke	Boda Boda	5		No	No	No	No	No	No	No	No	No			Male	Another facility	Midwife/Nurse	1.15	No			Normal Vaginal	Yes	Prematurity	No	Yes	No	Yes	No	No	Died	Prematurity	Out-born	Prematurity/LBW/RDS	others	others	0	<1500	30-60
352	2014-02-05	2014-02-05	1790	87	4.8	2	97			Other	Foot			No	No	No	No	No	No	No	No	No		No	Male	Kiwoko hospital	Midwife/Nurse	1.79	3			Normal Vaginal	Yes	Prematurity	No	Yes	No	No	Yes	No	Discharged home alive		In-born	Prematurity/LBW/RDS	others	others	0	1500-2499	>60
353	2014-05-25	2014-05-25	3080	30	10.5					Luwero	Boda Boda	3										No	4	No	Female	Kiwoko hospital	Midwife/Nurse	3.08	3	5	7	Normal Vaginal	No	Birth Asphyxia	No	Yes	No	Yes	No	No	Discharged home alive		In-born	others	birth asphyxia	others	0	Normal	30-60
354	2014-08-30	2014-08-30	3820	60	4.3		99		34	Nakaseke	Boda Boda	7		No		Yes	No	Yes	No	No	No	No	3	No	Female	Another facility	Midwife/Nurse	3.827	No			Normal Vaginal	No	Birth Asphyxia	No	No	No	No	No	No	Discharged home alive		Out-born	others	birth asphyxia	others	0	Normal	30-60
355	2014-06-26	2014-07-21	2770	45	9.9	0	100		23	Nakaseke	Boda Boda	3		No	No	No	No	No	No	No	No	No		Yes	Male	Kiwoko hospital	Midwife/Nurse		No	5	8	Normal Vaginal	No	Infection	No	No	No	No	No	No	Discharged home alive		In-born	others	others	Infection	25	Normal	30-60
356	2014-05-30	2014-05-30	1180			6	84		32	Nakaseke	Boda Boda	6		No	No	Yes	No	No	No	No	Yes	No	2	No	Female	Kiwoko hospital	Doctor	1.19	No	8	10	Caesarean section	Yes	Prematurity	Yes	Yes	No	No	Yes	No	Discharged home alive		In-born	Prematurity/LBW/RDS	others	others	0	<1500	NR
357	2014-06-01	2014-06-02	2580	58	5.4	10	94		24	Luwero	Boda Boda	5		No	No	No	No	No	No	No	No	No	3	No	Male	Another facility	Midwife/Nurse	3.3	No			Normal Vaginal	Yes	Infection	No	No	No	No	No	No	Discharged home alive		Out-born	others	others	Infection	1	Normal	30-60
358	2014-02-09	2014-02-09	2880	59	3	1	95		18	Nakasongola	Ambulance	1	38	No	No	No	No	Yes	No		No	No	2	No	Female	Another facility	Midwife/Nurse	2.88	No	6	7	Normal Vaginal	Yes	Birth Asphyxia	No	Yes	No	No	No	No	Discharged home alive		Out-born	others	birth asphyxia	others	0	Normal	30-60
359	2014-02-16	2014-02-16	2820	48	11.8	4	100		16	Nakasongola	Taxi	1	40	No	No	No	No	No	No	No	No	No	4	No	Male	Kiwoko hospital	Doctor	2.82	Yes	7	9	Caesarean section	Yes	Birth Asphyxia	No	No	No	No	No	No	Discharged home alive		In-born	others	birth asphyxia	others	0	Normal	30-60
360	2014-07-27	2014-07-29	3030		4.7	0	100		17	Nakasongola	Boda Boda	1		No	No	No	No	No	No	No	No	No	4	No	Female	Kiwoko hospital	Midwife/Nurse	3.1	No	8	9	Normal Vaginal	Yes	Infection	No	No	No	No	No	No	Discharged home alive		In-born	others	others	Infection	2	Normal	NR
361	2014-07-18	2014-07-19	1620	71	7.2	0	90		24	Other	Boda Boda	2	33	No	No	No	No	No	No	No	No	No	2	No	Female	Another facility	Doctor	1.7	3	4	6	Normal Vaginal	3	Prematurity	No	Yes	No	No	Yes	No	Discharged home alive		Out-born	Prematurity/LBW/RDS	others	others	1	1500-2499	>60
362	2014-06-14	2014-06-14	3720	74	7.7	5	97		23	Nakaseke	Foot	1	40	No	No	No	No	No	No	No	No	No	6	Yes	Male	Kiwoko hospital	Midwife/Nurse	3.72	Yes	5	6	Normal Vaginal	No	Birth Asphyxia	No	No	No	No	No	No	Discharged home alive		In-born	others	birth asphyxia	others	0	Normal	>60
363	2014-09-16	2014-09-18	3390			0	100		18	Nakaseke	Boda Boda	1	40	Yes	No	Yes	No	No	No	No	No	No	4	No	Male	Kiwoko hospital	Doctor	3.7	No	7	9	Caesarean section	Yes	Infection	No	No	No	No	No	No	Discharged home alive		In-born	others	others	Infection	2	Normal	NR
364	2014-03-20	2014-03-20	2940	76	3.9	0	97		19	Luwero	Boda Boda	2		No	No	No	No	No	No	No	No	No	4	No	Male	Kiwoko hospital	Midwife/Nurse	3	Yes	9	10	Normal Vaginal	Yes	Infection	No	No	No	No	No	No	Discharged home alive		In-born	others	others	Infection	0	Normal	>60
365	2014-12-05	2014-12-05	2840	20	16.3	0	0		25	Luwero	Boda Boda	4		No	No	Yes	No	No	No	No	No	No	3	No	Female	Another facility	Midwife/Nurse	2.84	Yes	7	8	Normal Vaginal	Yes	Birth Asphyxia	No	Yes	Yes	Yes	No	No	Discharged home alive		Out-born	others	birth asphyxia	others	0	Normal	<30
366	2014-02-11	2014-02-11	1930	86	1.4	3	89		15	Nakaseke	Boda Boda	1	34	Yes	No	No	No	Yes	No	Yes	No	No	4	Yes	Male	Kiwoko hospital	Midwife/Nurse	1.93	Yes	7	8	Normal Vaginal	Yes	Prematurity	No	No	No	No	Yes	No	Discharged home alive		In-born	Prematurity/LBW/RDS	others	others	0	1500-2499	>60
367	2014-11-21	2014-11-24	3670		4.1	0	93		31	Luwero	Boda Boda	7		No	No	No	No	Yes	No	No	No	No	4	No	Male	Kiwoko hospital	Doctor	4.3	No	8	10	Caesarean section	3	Infection	No	No	No	No	No	No	Discharged home alive		In-born	others	others	Infection	3	Normal	NR
368	2014-04-04	2014-04-04	1810	72	7.5	2	51		30	Luwero	Boda Boda	4		No	No	No	No	No	No	No	No	No		No	Male	Another facility	Midwife/Nurse	1.81	No			Caesarean section	Yes	Prematurity	Yes	Yes	No	No	Yes	No	Discharged home alive		Out-born	Prematurity/LBW/RDS	others	others	0	1500-2499	>60
369		2014-12-08	2040	59	10.3	7	80		24	Luwero	Boda Boda	2		No	No	No	No	No	No	No	No	No	3	No	Female	Another facility	Doctor		3			Caesarean section	Yes	Prematurity	3	Yes	No	Yes	No	No	Discharged home alive		Out-born	Prematurity/LBW/RDS	others	others		1500-2499	30-60
370	2014-01-30	2014-02-24	3800	47	7.7				21	Nakasongola	Taxi	1		No	No	No	No	No	No	Yes	No	No		No	Female	Kiwoko hospital	Midwife/Nurse	2.7	No	6	8	Normal Vaginal	No	Infection	No	No	No	No	No	No	Discharged home alive		In-born	others	others	Infection	25	Normal	30-60
371	2014-02-22	2014-03-07	2150	32		0			16	Nakaseke	Foot	1		No	No	No	No	Yes	No	No	No	No		No	Male	Another facility	Midwife/Nurse		No			Normal Vaginal	Yes	Other	No	No	No	No	No	No	Discharged home alive		Out-born	others	others	others	13	1500-2499	30-60
372	2014-12-26	2014-12-26	1580		6.3	1				Other	Foot														Female	Kiwoko hospital	Midwife/Nurse	1.59	No	8	10	Normal Vaginal	Yes	Prematurity	No	No	No	No	Yes	No	Discharged home alive		In-born	Prematurity/LBW/RDS	others	others	0	1500-2499	NR
373	2014-08-07	2014-08-07	2860	78	7.5	4	83		19	Luwero	Boda Boda	1		No	No	No	No	No	No	No	No	No	4	No	Male	Kiwoko hospital	Doctor	2.86	No	5	7	Caesarean section	3	Birth Asphyxia	No	No	No	No	No	No	Discharged home alive		In-born	others	birth asphyxia	others	0	Normal	>60
374	2014-04-11	2014-04-11	3100	52	12.6	4	76		26	Luwero	Boda Boda	1				No						Yes			Male	Kiwoko hospital	Midwife/Nurse	3.12	Yes	4	7	Normal Vaginal	No	Birth Asphyxia	No	Yes	No	No	No	No	Discharged home alive		In-born	others	birth asphyxia	others	0	Normal	30-60
375	2014-06-12	2014-06-13	3520	56	3.7	0	97		19	Luwero	Boda Boda	1	38	No	No	No	No	No	No	No	No	No		No	Female	Another facility	Midwife/Nurse	3.8	3			Normal Vaginal	Yes	Infection	No	No	No	No	No	No	Discharged home alive		Out-born	others	others	Infection	1	Normal	30-60
376	2014-08-20	2014-08-20	3480	83	4.2	5			17	Luwero	Boda Boda	1	43	Yes								No	4	No	Male	Kiwoko hospital	Doctor	3.48	Yes	3	4	Caesarean section	No	Birth Asphyxia	No	Yes	No	No	No	No	Discharged home alive		In-born	others	birth asphyxia	others	0	Normal	>60
377	2014-08-28	2014-08-28	2800	72	4.7		71		32	Luwero	Boda Boda											No		No	Male	Kiwoko hospital	Midwife/Nurse	2.8	3	3	6	Normal Vaginal	No	Birth Asphyxia	No	Yes	No	Yes	No	Yes	Died	Birth Asphyxia	In-born	others	birth asphyxia	others	0	Normal	>60
378	2014-10-31	2014-10-31	3330	80	2	3	90		22	Luwero	Boda Boda	1		Yes	No	No	No	No	No	No	No	No	8	No	Male	Kiwoko hospital	Doctor	3.4	No	6	8	Caesarean section	No	Infection	No	Yes	No	No	No	No	Discharged home alive		In-born	others	birth asphyxia	others	0	Normal	>60
379	2014-10-16	2014-10-16	2100	87	3	4	100		20	Nakaseke	Boda Boda	2		Yes	No	No	No	No	No	No	No	No		Yes	Male	Kiwoko hospital	Midwife/Nurse	2.1	3	8	9	Normal Vaginal	Yes	Prematurity	No	No	No	No	No	No	Discharged home alive		In-born	Prematurity/LBW/RDS	others	others	0	1500-2499	>60
380	2014-10-27	2014-10-27	2300	32		4			18	Luwero	Ambulance	1	38	Yes	No	No	No	No	No	No	No	No	4	No	Male	Another facility	Midwife/Nurse	2.31	No	6	7	Normal Vaginal	No	Birth Asphyxia	No	Yes	No	Yes	No	Yes	Died	Other	Out-born	others	others	others	0	1500-2499	30-60
381	2014-03-17	2014-03-18	3150	88	3.4	0	92		26	Nakaseke	Foot	4	40	No	No	No	No	No	No	No	No	No	3	Yes	Male	Kiwoko hospital	Midwife/Nurse	3.3	3	10	10	Normal Vaginal	Yes	Infection	No	No	No	No	No	No	Discharged home alive		In-born	others	others	Infection	1	Normal	>60
382	2014-01-31	2014-01-31	1100		6.9	1	95		24	Nakaseke	Boda Boda	3	31	No	No	Yes	No	No	No	Yes	No	No	3	No	Female	On the way to hospital	Midwife/Nurse	1.1	3			Normal Vaginal	Yes	Prematurity	Yes	No	No	No	No	Yes	Discharged home alive		Out-born	Prematurity/LBW/RDS	others	others	0	<1500	NR
383	2014-12-07	2014-12-07	3500	68	4.1	0	86		27	Luwero	Foot	2	38	No	No	No	No	No	No	No	No	No	5	No	Male	Kiwoko hospital	Doctor	3.6	3	8	10	Normal Vaginal	3	Infection	No	No	No	No	No	No	Discharged home alive		In-born	others	others	Infection	0	Normal	>60
384	2014-06-21	2014-06-21	1260	55	4.2				18	Luwero	Boda Boda	1		No	No	No	No	No	No	No	No	No	3	No	Male	Another facility	Midwife/Nurse	1.5	3	6	7	Normal Vaginal	Yes	Prematurity	Yes	No	No	No	No	No	Discharged home alive		Out-born	Prematurity/LBW/RDS	others	others	0	<1500	30-60
385	2014-02-01	2014-02-01	3500	52		0	64		22	Luwero	Foot	2	39	No	No	No	No	No	No	No	No	No		No	Male	Another facility	Midwife/Nurse	3.6	3			Normal Vaginal	Yes	Infection	No	Yes	No	No	No	No	Discharged home alive		Out-born	others	others	Infection	0	Normal	30-60
386	2014-08-23	2014-08-23	2500							Nakasongola	Foot	2										No	4		Female	Kiwoko hospital	Doctor	2.53	Yes			Caesarean section	3	Birth Asphyxia	No	Yes	No	No	No	No	Discharged home alive		In-born	others	birth asphyxia	others	0	Normal	NR
387	2014-05-07	2014-05-07	1470	52	5.2	3	57		21	Luwero	Ambulance	2	28	Yes	No	Yes	No	No	No	No	No	No	1	No	Male	Another facility	Midwife/Nurse	1.9	No	7	8	Normal Vaginal	Yes	Prematurity	No	No	No	No	No	No	Referred		Out-born	others	others	others	0	<1500	30-60
388	2014-09-11	2014-09-11	3760	38	4	5	78		28	Luwero	Foot	2										No			Male	Kiwoko hospital	Doctor	3.76	3	7	8	Caesarean section	No	Birth Asphyxia	No	Yes	No	No	No	No	Discharged home alive		In-born	others	birth asphyxia	others	0	Normal	30-60
389	2014-06-28	2014-06-28	2360	59	4	3	96		22	Other	Ambulance	2		Yes	No	No	No	No	No	No	No	No	3	No	Male	Kiwoko hospital	Midwife/Nurse	2.35	No	10	10	Normal Vaginal	Yes	Prematurity	Yes	No	No	No	No	No	Discharged home alive		In-born	Prematurity/LBW/RDS	others	others	0	1500-2499	30-60
390	2014-08-24	2014-08-24	3480	28	3.6	0	84			Luwero	Boda Boda	6		No	No	No	No	No	No	No	No	No	3	Yes	Male	Kiwoko hospital	Midwife/Nurse	3.3	Yes	4	6	Normal Vaginal	No	Birth Asphyxia	No	No	No	No	No	No	Discharged home alive		In-born	others	birth asphyxia	others	0	Normal	<30
391	2014-10-22	2014-10-22	2530	60	3.1	0	98		27	Nakaseke	Boda Boda	4		No	No	No	No	No	No	No	No	No	3	Yes	Male	Kiwoko hospital	Midwife/Nurse	2.5	3	10	10	Normal Vaginal	Yes	Other	No	No	No	No	No	No	Discharged home alive		In-born	others	others	Infection	0	Normal	30-60
392	2014-03-20	2014-03-20	1030	50	3.8	5	44		24	Luwero	Ambulance	1	30	No	No	No	No	No	No	No	No	No	3	No	Female	Kiwoko hospital	Doctor	1.03	No		5	Caesarean section	No	Prematurity	Yes	Yes	No	No	Yes	No	Discharged home alive		In-born	Prematurity/LBW/RDS	others	others	0	<1500	30-60
393	2014-03-03	2014-03-03	1820	50		0	94		35	Nakaseke	Taxi	6		No	No	No	No	No	No	No	No	No		Yes	Male	Kiwoko hospital	Midwife/Nurse	1.8	Yes	7	9	Normal Vaginal	Yes	Low birth weight	Yes	No	No	No	No	No	Discharged home alive		In-born	Prematurity/LBW/RDS	others	others	0	1500-2499	30-60
394	2014-10-24	2014-10-24	2800	62	4.4		80		21	Luwero	Ambulance	1		No	No	No	No	No	Yes	Yes	No	No	1	No	Female	Kiwoko hospital	Midwife/Nurse	2.8	3	2	4	Normal Vaginal	3	Prematurity	3	No	No	No	No	No	Discharged home alive		In-born	others	birth asphyxia	others	0	Normal	>60
395	2014-05-10	2014-05-10	1590	57	4	2	91		18	Nakaseke	Boda Boda	1	32												Male	Kiwoko hospital	Doctor	1.59	3	7	8	Caesarean section	3	Prematurity	No	No	No	No	Yes	No	Discharged home alive		In-born	Prematurity/LBW/RDS	others	others	0	1500-2499	30-60
396	2014-01-21	2014-01-26	3970	55	6.1	2	96		26	Luwero	Boda Boda	2	39	No	No	No	No	No	No	No	No	No	5	Yes	Female	Kiwoko hospital	Midwife/Nurse	3.8	3			Normal Vaginal	Yes	Infection	No	No	No	No	No	No	Discharged home alive		In-born	others	others	Infection	5	Normal	30-60
397	2014-08-03	2014-08-03	3790	88	11.1	3	69		20	Nakasongola	Boda Boda	1	36	Yes	No	No	No	No	No	No	No	No	3	No	Male	Kiwoko hospital	Doctor	3.79	No	5	7	Caesarean section	No	Birth Asphyxia	No	No	No	No	No	No	Discharged home alive		In-born	others	birth asphyxia	others	0	Normal	>60
398	2014-03-20	2014-04-06	3770				79		39	Luwero	Foot	8												Yes	Female	Kiwoko hospital	Midwife/Nurse	3.6	3	8	10	Normal Vaginal	Yes	Infection	No	No	No	No	No	No	Discharged home alive		In-born	others	others	Infection	17	Normal	NR
399	2014-01-30	2014-01-30	1030	78	8	7	30	5	23	Luwero	Boda Boda	2		Yes	No	Yes	No	No	No	No	No	No	2	No	Female	Kiwoko hospital	Midwife/Nurse	1.03	3	2	5	Normal Vaginal	No	Prematurity	Yes	Yes	No	No	Yes	No	Discharged home alive		In-born	Prematurity/LBW/RDS	others	others	0	<1500	>60
400	2014-10-31	2014-10-31	2390		9.8	8			32	Luwero	Boda Boda	6		No	No	No	Yes	No		No	No	No		No	Male	Another facility	Doctor	2.39	3	4	6	Caesarean section	No	Birth Asphyxia	No	Yes	Yes	Yes	No	No	Discharged home alive		Out-born	others	birth asphyxia	others	0	1500-2499	NR
401	2014-10-20	2014-10-20	3680		5.6	0	99			Other	Foot			No		No		No		No		No		No	Female	Kiwoko hospital	Doctor	3.8	No	5	8	Caesarean section	No	Birth Asphyxia	No	No	No	No	No	No	Discharged home alive		In-born	others	birth asphyxia	others	0	Normal	NR
402	2014-08-13	2014-08-17	1580	60	3.2	4	74		17	Nakaseke	Boda Boda	1	31	No	No	No	No	No	No	No	No	No	3	No	Female	Home	Midwife/Nurse		3			Normal Vaginal	Yes	Infection	No	Yes	No	No	No	No	Discharged home alive		Out-born	others	others	Infection	4	1500-2499	30-60
403	2014-05-20	2014-05-20	2580	75	2.3	4	86			Nakaseke	Foot	3	35									No	3	Yes	Female	Kiwoko hospital	Midwife/Nurse	2.5	No	8	9	Normal Vaginal	Yes	Prematurity	No	No	No	No	No	No	Discharged home alive		In-born	Prematurity/LBW/RDS	others	others	0	Normal	>60
404	2014-06-20	2014-06-20	2450			0	94			Nakaseke	Boda Boda	1		No	No	No	No	No	No	No	No	No	4	Yes	Female	Kiwoko hospital	Midwife/Nurse	2.45	No	8	9	Normal Vaginal	No	Prematurity	No	No	No	No	Yes	No	Discharged home alive		In-born	Prematurity/LBW/RDS	others	others	0	1500-2499	NR
405	2014-06-29	2014-07-02	2540	56	4.4		97		30	Nakasongola	Taxi	2		No	No	No	No	No	No	No	No	No	7	Yes	Female	Another facility	Midwife/Nurse	2.8	3	8	9	Normal Vaginal	Yes	Infection	No	No	No	No	No	No	Discharged home alive		Out-born	others	others	Infection	3	Normal	30-60
406	2014-08-18	2014-08-18	3700	65	3.9	0	92			Luwero	Boda Boda														Male	Kiwoko hospital	Midwife/Nurse	3.7	3			Normal Vaginal	3	Infection	3	No	No	No	No	No	Discharged home alive		In-born	others	others	Infection	0	Normal	>60
407	2014-05-22	2014-06-01	1410	60	2.4	0	100		39	Nakasongola	Boda Boda	7		No	No	No	No	No	No	No	No	No	3	No	Female	Home	Midwife/Nurse	1.41	3			Normal Vaginal	Yes	Infection	No	No	No	No	No	No	Discharged home alive		Out-born	Prematurity/LBW/RDS	others	others	10	<1500	30-60
408	2014-06-28	2014-06-28	2590	63	2.3	0	93		27	Luwero	Boda Boda	5		No	No	Yes	No	No	No	No	No	No	5	No	Female	Kiwoko hospital	Doctor	2.6	No	8	9	Caesarean section	Yes	Infection	No	No	No	No	Yes	No	Discharged home alive		In-born	others	others	Infection	0	Normal	>60
409	2014-09-22	2014-09-22	2100	46	5.4				21	Luwero	Boda Boda	1		Yes	No	No	No	No	No	No	No	No		No	Male	Kiwoko hospital	Midwife/Nurse	2.1	No		6	Normal Vaginal	No	Prematurity	No	No	No	No	No	No	Discharged home alive		In-born	Prematurity/LBW/RDS	others	others	0	1500-2499	30-60
410	2014-04-23	2014-05-07	3320	78	5.2	2	97		34	Nakaseke	Foot	7		No	No	No	No	No	No	No	No	No	1	Yes	Male	Home	TBA		No			Normal Vaginal	Yes	Infection	No	Yes	No	No	No	No	Discharged home alive		Out-born	others	others	Infection	14	Normal	>60
411	2014-12-05	2014-12-09	3020	50	5.2	0	95		43	Nakaseke	Foot		40									No		Yes	Male	Another facility	Midwife/Nurse	3.4	3			Normal Vaginal	3	Infection	No	No	No	No	No	No	Discharged home alive		Out-born	others	others	Infection	4	Normal	30-60
412	2014-09-25	2014-09-25	4670	31	3.1				29	Other	Taxi			No	No	No	No	No	No	No	No	No		No	Male	Kiwoko hospital	Doctor	4.67	3			Caesarean section	Yes		No	No	No	No	No	No	Discharged home alive		In-born	others	others	others	0	Normal	30-60
413	2014-04-02	2014-04-04	3500		3.9	0	96		17	Luwero	Foot	1		No	No	No	No	No	No	No	No	No	4	No	Male	Another facility	Midwife/Nurse	3.8	3			Normal Vaginal	No	Infection	No	No	No	No	No	No	Discharged home alive		Out-born	others	others	Infection	2	Normal	NR
414	2014-10-21	2014-10-21	1510	79	5	2	85		17	Nakasongola	Taxi	1	30	No	No	No	No	No	No	No	No	No	2	No	Female	Kiwoko hospital	Midwife/Nurse	1.5	No	7	8	Normal Vaginal	3	Prematurity	3	No	No	No	No	No	Discharged home alive		In-born	Prematurity/LBW/RDS	others	others	0	1500-2499	>60
415	2014-10-19	2014-11-04	4500	52	5.7	0	95		18	Luwero	Boda Boda	1	34	Yes	No	No	No	Yes	No	No	No	No	4	No	Male	Another facility	Midwife/Nurse		3			Normal Vaginal	Yes	Infection	No	Yes	No	No	No	No	Referred		Out-born	others	others	others	16	Normal	30-60
416	2014-01-15	2014-01-17	1750	78	6.1	2	97		25	Luwero	Boda Boda	5	31	No	No	No	No	No	No	No	No	No	3	No	Female	Another facility	Midwife/Nurse	2	3			Normal Vaginal	Yes	Prematurity	No	No	No	No	Yes	Yes	Discharged home alive		Out-born	Prematurity/LBW/RDS	others	others	2	1500-2499	>60
417	2014-10-06	2014-10-09	2110	70	5.7		82		34	Nakaseke	Taxi	7		Yes	No	No	No	No	No	No	No	No	4	No	Female	Another facility	Midwife/Nurse	2.3	Yes			Normal Vaginal	Yes	Infection	No	Yes	No	Yes	No	No	Discharged home alive		Out-born	others	others	Infection	3	1500-2499	>60
418	2013-12-17	2014-01-01		28	5.4	0	94		27	Other	Taxi	3		No	No	No	No	No	No	No	No	No		No	Female	Kiwoko hospital	Doctor	3.6	3	6	8	Caesarean section	Yes	Other	No	No	No	No	No	No	Discharged home alive		In-born	others	others	others	15		<30
419	2014-07-29	2014-08-02	3200		10.4	0	78		29	Nakaseke	Boda Boda	3		No	No	No	No	No	No	No	No	No	3	No	Female	Another facility	Doctor	3.5	3			Caesarean section	3	Infection	No	Yes	No	Yes	Yes	No	Discharged home alive		Out-born	others	others	Infection	4	Normal	NR
420	2014-08-18	2014-08-18	1510	104	5.4	8	81			Nakaseke	Boda Boda		28									No		Yes	Male	Kiwoko hospital	Doctor	1.6	3	6	9	Caesarean section	3	Prematurity	No	Yes	No	Yes	Yes	Yes	Discharged home alive		In-born	Prematurity/LBW/RDS	others	others	0	1500-2499	>60
421	2014-12-10	2014-12-10	3900		6				25	Luwero	Boda Boda	2					No		No	Yes	No	No	5		Male	Kiwoko hospital	Doctor	3.9	Yes			Caesarean section	Yes	Birth Asphyxia	No	No	No	No	No	No	Discharged home alive		In-born	others	birth asphyxia	others	0	Normal	NR
422	2014-04-14	2014-04-15	2120	40	3	1	98		38	Luwero	Boda Boda	3	32	No	No	No	No	No	No	No	No	No		No	Female	Kiwoko hospital	Midwife/Nurse	2.17	No	7	9	Normal Vaginal	Yes	Low birth weight	No	No	No	No	Yes	No	Discharged home alive		In-born	Prematurity/LBW/RDS	others	others	1	1500-2499	30-60
423	2014-08-11	2014-08-16	1200	53	2.7	2	99		21	Other	Taxi	2		No	No	No	No	No	No	No	No	No	1	No	Female	Another facility	TBA		3			Normal Vaginal	Yes	Prematurity	No	Yes	No	No	No	No	Died	Prematurity	Out-born	Prematurity/LBW/RDS	others	others	5	<1500	30-60
424	2014-12-23	2014-12-23	3610	59	3	3	100			Nakasongola	Foot	2													Male	Kiwoko hospital	Midwife/Nurse	3.61	No	8	9	Normal Vaginal	Yes	Infection	3	No	No	No	No	No	Discharged home alive		In-born	others	others	Infection	0	Normal	30-60
425	2014-02-08	2014-02-16	2460			0	100		21	Luwero	Boda Boda	1	38	No	No	No	No	No	No	No	No	No	4	Yes	Female	Kiwoko hospital	Midwife/Nurse	2.6	3	8	10	Normal Vaginal	Yes	Infection	No	No	No	No	No	No	Discharged home alive		In-born	others	others	Infection	8	1500-2499	NR
426	2014-06-19	2014-06-27	1450	43		0	95		23	Other	Boda Boda	1	34	No	No	No	Yes	No	No	Yes	No	No		No	Male	Another facility	Doctor	1.7	3	7	9	Caesarean section	Yes	Prematurity	No	No	No	No	No	No	Discharged home alive		Out-born	Prematurity/LBW/RDS	others	others	8	<1500	30-60
427	2014-11-19	2014-11-19	3000	88	7.5	2	92			Nakasongola	Boda Boda	1										No	2	No	Male	Another facility	Midwife/Nurse	3.4	3			Normal Vaginal	No	Birth Asphyxia	No	Yes	Yes	No	No	No	Discharged home alive		Out-born	others	birth asphyxia	others	0	Normal	>60
428	2014-01-20	2014-01-20	1360	60	4.6		90		27	Luwero	Taxi	2	29	No	No	No	No	No	No	No	No	No	2	Yes	Male	Kiwoko hospital	Midwife/Nurse	1.36	No	8	9	Normal Vaginal	3	Prematurity	Yes	No	No	No	No	No	Discharged home alive		In-born	Prematurity/LBW/RDS	others	others	0	<1500	30-60
429	2014-06-09	2014-06-09	3900	40	11.8		94		32	Nakasongola	Boda Boda	5	40	No	No	No	No	Yes	No	No	No	No	4	No	Male	Kiwoko hospital	Midwife/Nurse	3.9	Yes	6	7	Normal Vaginal	No	Other	No	Yes	No	No	No	No	Discharged home alive		In-born	others	birth asphyxia	others	0	Normal	30-60
430	2014-06-17	2014-06-17	3000	36	5.3	6	93	5	19	Other	Taxi	1		No	No	No	No	No	No	No	No	No	4	No	Male	Kiwoko hospital	Doctor	3	No	5	10	Normal Vaginal	No	Birth Asphyxia	No	Yes	No	No	No	No	Discharged home alive		In-born	others	birth asphyxia	others	0	Normal	30-60
431	2014-05-05	2014-05-05	2110	78	5.4	0.1	99		17	Nakaseke	Boda Boda	1	34	No	No	No	No	No	No	Yes	No	No	2	Yes	Female	Kiwoko hospital	Midwife/Nurse	2.2	Yes	8	10	Normal Vaginal	3	Prematurity	Yes	No	No	No	No	No	Referred		In-born	others	others	others	0	1500-2499	>60
432	2014-12-07	2014-12-07	1470		2.7	2	100			Luwero	Foot														Male	Another facility	Doctor	1.05	No	10	10	Caesarean section	Yes	Prematurity	3	No	No	No	No	No	Discharged home alive		Out-born	Prematurity/LBW/RDS	others	others	0	<1500	NR
433	2014-09-20	2014-09-20	1680	56	4.6	7	100		28	Other	Boda Boda	6	29	No	No	No	No	No	No	No	No	No	5	No	Female	Kiwoko hospital	Midwife/Nurse	1.6	No	3	5	Normal Vaginal	No	Birth Asphyxia	No	Yes	Yes	Yes	Yes	No	Discharged home alive		In-born	Prematurity/LBW/RDS	others	others	0	1500-2499	30-60
434	2014-04-09	2014-04-09	4000		6				20	Luwero	Ambulance	2		No	No	No	No	No	No	No	No	No		No	Male	Kiwoko hospital	Doctor	4.01	3	6	8	Caesarean section	Yes	Birth Asphyxia	No	Yes	No	Yes	No	No	Discharged home alive		In-born	others	birth asphyxia	others	0	Normal	NR
435	2014-11-08	2014-11-08	3010	58	3.8	0	93		28	Luwero	Taxi	3		No	No	No	No	No	No	No	No	No		Yes	Male	Kiwoko hospital	Doctor	3.1	Yes	9	10	Normal Vaginal	Yes	Infection	No	No	No	No	No	No	Discharged home alive		In-born	others	others	Infection	0	Normal	30-60
436	2014-01-17	2014-01-25	2400		1.6		92		21	Luwero	Boda Boda	2		No	No	No	No	No	No	No	No	No	3		Female	Home	Midwife/Nurse		Yes			Normal Vaginal	No	Congenital Anomaly	No	No	No	No	No	No	Referred		Out-born	others	others	others	8	1500-2499	NR
437	2014-06-24	2014-06-26	2010	58	1	0	96		25	Luwero	Boda Boda	2		No	No	Yes	No	No	No	No	No	No	2	No	Male	Another facility	Midwife/Nurse	2.01	No			Normal Vaginal	Yes	Infection	Yes	No	No	No	Yes	No	Discharged home alive		Out-born	others	others	Infection	2	1500-2499	30-60
438	2014-03-26	2014-04-09	3000	56	5.2	0	100		21	Nakaseke	Boda Boda	1		No	No	No	No	No	No	No	No	No		Yes	Male	Kiwoko hospital	Midwife/Nurse	2.5	3			Normal Vaginal	3	Infection	No	No	No	No	No	No	Discharged home alive		In-born	others	others	Infection	14	Normal	30-60
439	2014-08-23	2014-08-25	2490	52	3.2	0	97		37	Luwero	Taxi	4	40	No	No	No	No	No	No	No	No	No	5	Yes	Female	Kiwoko hospital	Midwife/Nurse	2.7	No			Normal Vaginal	Yes	Infection	No	No	No	No	No	No	Discharged home alive		In-born	others	others	Infection	2	1500-2499	30-60
440	2014-08-28	2014-08-28	3240	60			93			Nakaseke	Boda Boda	2	40	No	No	No	No	No	No	No	No	No	3	No	Male	Kiwoko hospital	Midwife/Nurse	3.3	Yes	4	6	Normal Vaginal	No	Respiratory Distress	No	No	No	No	No	No	Discharged home alive		In-born	others	birth asphyxia	others	0	Normal	30-60
441	2014-08-05	2014-08-05	3380	72	6.4	3	88		32	Luwero	Foot	7	41	Yes	No	No	Yes	No	No	Yes	No	No	3	No	Female	Kiwoko hospital	Doctor	3.3	Yes	5	8	Caesarean section	No	Respiratory Distress	No	Yes	No	No	No	No	Referred		In-born	others	others	others	0	Normal	>60
442	2014-06-20	2014-06-20	2290	76		1	78		20	Other	Taxi	2		No	No	No	No	No	No	No	No	No	2	No	Female	Another facility	Doctor	2.4	Yes	4	6	Caesarean section	3	Birth Asphyxia	No	Yes	No	No	No	No	Discharged home alive		Out-born	others	others	Infection	0	1500-2499	>60
443	2014-11-08	2014-11-08	1880	62	5.1	4	92		21	Nakaseke	Boda Boda	1		No	No	No	No	No	Yes	No	No	No	3	No	Male	Kiwoko hospital	Midwife/Nurse	1.8	No	4	5	Normal Vaginal	No	Prematurity	No	No	No	No	Yes	No	Discharged home alive		In-born	Prematurity/LBW/RDS	others	others	0	1500-2499	>60
444	2014-10-29	2014-10-29	2940	84	3.5	2	85		23	Luwero	Boda Boda	2	39	Yes		Yes		No		No		No	5	Yes	Female	Kiwoko hospital	Doctor	2.94	No	2	4	Caesarean section	No	Birth Asphyxia	No	Yes	No	No	No	No	Discharged home alive		In-born	others	birth asphyxia	others	0	Normal	>60
445	2014-10-02	2014-10-02	2860	52	5.7	0	97		31	Other	Taxi	6		No	No	No	No	No	No	No	No	No		No	Female	Kiwoko hospital	Doctor	2.8	Yes			Caesarean section	Yes	Infection	No	No	No	No	No	No	Discharged home alive		In-born	others	others	Infection	0	Normal	30-60
446	2014-11-04	2014-11-04	2180		1.5		95		31	Luwero	Boda Boda	7			No		No		No			No	2	No	Female	Another facility	Midwife/Nurse	2.2	No		10	Normal Vaginal	Yes	Prematurity	No	No	No	No	No	No	Discharged home alive		Out-born	others	others	Infection	0	1500-2499	NR
447	2014-09-26	2014-10-02	2360	76	9	0	85		22	Nakaseke	Boda Boda	2		No	No	No	No	No	No	Yes	No	No	3	Yes	Female	Kiwoko hospital	Midwife/Nurse	2.5	No	10	10	Normal Vaginal	Yes	Infection	No	Yes	No	No	No	No	Discharged home alive		In-born	others	others	Infection	6	1500-2499	>60
448	2014-08-27	2014-08-28	3340	69			90			Luwero	Boda Boda	1	42	No	No	No	No	No	No	No	No	No	5	No	Male	Kiwoko hospital	Doctor	3.6	No	10	10	Caesarean section	Yes	Infection	No	No	No	No	No	No	Discharged home alive		In-born	others	others	Infection	1	Normal	>60
449	2014-12-08	2014-12-08	1940	77	2.5	0	100			Nakaseke	Foot	1		No	No	No	No	No	No	No	No	No		Yes	Female	Kiwoko hospital	Midwife/Nurse	1.9	No	10	10	Normal Vaginal	Yes	Prematurity	No	No	No	No	No	No	Discharged home alive		In-born	Prematurity/LBW/RDS	others	others	0	1500-2499	>60
450	2014-03-04	2014-03-04	3690	42	2.8	0	99			Luwero	Boda Boda	10		No	No	No	No	No	No	No	No	No	5	Yes	Female	Kiwoko hospital	Midwife/Nurse	3.7	3	5	8	Normal Vaginal	Yes	Hypoglycemia	No	No	No	No	No	No	Discharged home alive		In-born	others	birth asphyxia	others	0	Normal	30-60
451	2014-11-28	2014-11-29	2670	60		4	100		28	Nakaseke	Boda Boda	3	37	No	No	No	No	No	No	No	No	No	2	No	Female	Home	Midwife/Nurse	2.67	Yes			Normal Vaginal	No	Birth Asphyxia	No	No	No	No	No	No	Discharged home alive		Out-born	others	birth asphyxia	others	1	Normal	30-60
452	2014-01-03	2014-01-31	1210		2.4	2			24	Nakaseke	Boda Boda	3	31	No	No	No	No	No	No	No	No	No		No	Female	Home	Midwife/Nurse		3			Normal Vaginal	Yes	Prematurity	Yes	No	No	No	Yes	Yes	Discharged home alive		Out-born	Prematurity/LBW/RDS	others	others	28	<1500	NR
453	2014-12-16	2014-12-20	2850	42	4.4		100		29	Nakaseke	Taxi	1		No	No	No	No	No	No	No	No	No	3	Yes	Male	Another facility	Midwife/Nurse		3			Normal Vaginal	Yes	Infection	3	No	No	No	No	No	Discharged home alive		Out-born	others	others	Infection	4	Normal	30-60
454	2014-11-27	2014-12-16	3520	57	7.3	0	97			Luwero	Boda Boda	1		No	No	No	No	No	No	No	No	No		Yes	Female	Kiwoko hospital	Midwife/Nurse	3.1	No	9	10	Normal Vaginal	Yes	Infection	No	No	No	No	No	No	Discharged home alive		In-born	others	others	Infection	19	Normal	30-60
455	2014-10-17	2014-10-17	2320	72	6.9	4	93		24	Luwero	Boda Boda	5		No	No	No	No	No	No	No	No	No	4		Female	Another facility	Doctor	2.3	3	6	7	Caesarean section	3	Prematurity	No	Yes	No	No	Yes	No	Discharged home alive		Out-born	Prematurity/LBW/RDS	others	others	0	1500-2499	>60
456	2014-06-26	2014-06-26	2100	55	2.5	5	94		23	Nakaseke	Boda Boda	3	33	No	No	No	No	No	No	No	No	No	1	Yes	Male	Kiwoko hospital	Midwife/Nurse	2.1	No	5	8	Normal Vaginal	No	Prematurity	Yes	No	No	No	Yes	No	Discharged home alive		In-born	others	others	Infection	0	1500-2499	30-60
457	2014-11-11	2014-11-22	3550	52	6.6		92		22	Nakaseke	Boda Boda	1		Yes	No	No	No	No	No	No	No	No	2	No	Male	Another facility	Midwife/Nurse	3.3	3	9		Normal Vaginal	Yes	Infection	No	No	No	No	No	No	Discharged home alive		Out-born	others	others	Infection	11	Normal	30-60
458	2014-02-14	2014-02-14	1800		1.3	2	100			Luwero	Boda Boda	5	30									No	1	No	Male	Kiwoko hospital	Midwife/Nurse	1.89	3	8	9	Normal Vaginal	Yes	Prematurity	Yes	No	No	No	No	No	Discharged home alive		In-born	Prematurity/LBW/RDS	others	others	0	1500-2499	NR
459	2014-05-02	2014-05-02	2570	41	1.7	1	17		28	Luwero	Boda Boda	3	39	No	No	No	No	Yes	Yes	No	No	No	2	No	Male	Another facility	Midwife/Nurse	2.51	3	4	5	Normal Vaginal	No	Birth Asphyxia	No	Yes	Yes	Yes	No	No	Discharged home alive		Out-born	others	birth asphyxia	others	0	Normal	30-60
460	2014-06-30	2014-06-30	3330	60	8		92			Other	Foot	3										No	5	No	Female	Kiwoko hospital	Doctor	3.33	Yes	5	7	Caesarean section	No	Birth Asphyxia	No	No	No	No	No	No	Discharged home alive		In-born	others	birth asphyxia	others	0	Normal	30-60
461	2014-10-23	2014-10-23	2770	66	3.1	0	94		40	Nakaseke	Boda Boda	15			No		No		No		No	No	1		Female	Kiwoko hospital	Midwife/Nurse	2.7	No	9	10	Normal Vaginal	Yes	Prematurity	No	No	No	No	No	No	Discharged home alive		In-born	others	others	Infection	0	Normal	>60
462		2014-01-03	2820		8.8				31	Nakaseke	Boda Boda	3		No	No	No	No	No	No	No	No	No	5	Yes	Male	Kiwoko hospital	Midwife/Nurse	3.5	Yes			Normal Vaginal	Yes	Infection	3	3	No	No	3	3	Died	Infection	In-born	others	others	Infection		Normal	NR
463	2014-02-17	2014-02-17	1000	48	3.9	2	94		27	Luwero	Boda Boda	4	27	Yes	No	No	No	No	No	No	No	No	2	No	Female	Home	Midwife/Nurse	1	No			Normal Vaginal	Yes	Prematurity	Yes	No	No	No	No	No	Discharged home alive		Out-born	Prematurity/LBW/RDS	others	others	0	<1500	30-60
464	2014-08-08	2014-08-08	2410	62	5.6	2	98		30	Luwero	Boda Boda	5		Yes	No	No	No	No	No	Yes	No	No	2	No	Female	Kiwoko hospital	Midwife/Nurse	2.41	3			Normal Vaginal	No	Birth Asphyxia	No	No	No	No	No	No	Discharged home alive		In-born	others	birth asphyxia	others	0	1500-2499	>60
465	2014-06-16	2014-06-16	3450	40	7.8	1	93			Other	Foot		38												Female	Kiwoko hospital	Doctor	3.46	3	7	10	Normal Vaginal	Yes	Respiratory Distress	No	No	No	No	Yes	No	Discharged home alive		In-born	others	others	Infection	0	Normal	30-60
466	2014-10-29	2014-10-29	1910	67	7	4	96		17	Nakaseke	Ambulance	1	34	No	No	No	No	No	No	No		No	2	No	Male	Kiwoko hospital	Midwife/Nurse	1.91	No	10	10	Normal Vaginal	Yes	Prematurity	3	3	No	No	No	No	Discharged home alive		In-born	Prematurity/LBW/RDS	others	others	0	1500-2499	>60
467	2014-01-06	2014-01-06	2480	57	1.2	1	98			Luwero	Boda Boda	7	31	No	No	No	Yes	No	No	No	No	No	2		Male	Kiwoko hospital	Doctor	2.4	No	9	10	Caesarean section	Yes	Prematurity	Yes	No	No	No	No	No	Discharged home alive		In-born	Prematurity/LBW/RDS	others	others	0	1500-2499	30-60
468	2014-01-15	2014-01-15	3360	63	7.6	3	97		17	Luwero	Ambulance	1	38	No	No	No	No	No	No	No	No	No	2	No	Male	Kiwoko hospital	Doctor	3.36	Yes	4	6	Caesarean section	No	Birth Asphyxia	3	Yes	Yes	No	Yes	No	Discharged home alive		In-born	others	birth asphyxia	others	0	Normal	>60
469	2014-02-10	2014-02-11	1840	60	2.3		76		26	Nakaseke	Boda Boda	3	35	No	No	No	No	No	No	No	No	No	3	No	Female	Kiwoko hospital	Doctor	1.84	No	7	9	Caesarean section	Yes	Prematurity	3	Yes	No	No	3	No	Discharged home alive		In-born	Prematurity/LBW/RDS	others	others	1	1500-2499	30-60
470	2014-12-17	2014-12-17	2920	52	3		100			Luwero	Foot		36									No	3	Yes	Female	Kiwoko hospital	Doctor	3	3	6	8	Caesarean section	3	Prematurity	No	No	No	No	No	No	Discharged home alive		In-born	Prematurity/LBW/RDS	others	others	0	Normal	30-60
471	2014-03-11	2014-03-11	1440	40	3.2	7	74		27	Luwero	Boda Boda	2		No	No	No	No	No	No	No	No	No		No	Female	Kiwoko hospital	Midwife/Nurse	1.44	No	7	9	Normal Vaginal	Yes	Prematurity	No	Yes	No	No	Yes	No	Discharged home alive		In-born	Prematurity/LBW/RDS	others	others	0	<1500	30-60
472	2014-02-15	2014-03-08	3940	64	6.6	0	100		33	Nakaseke	Boda Boda	7		No	No	No	Yes	No	No	No	No	No	4	Yes	Male	Kiwoko hospital	Midwife/Nurse	4.3	3			Normal Vaginal	Yes	Infection	No	No	No	No	No	No	Discharged home alive		In-born	others	others	Infection	21	Normal	>60
473	2014-06-23	2014-06-23	1900	46	6.8	1	66		23	Nakaseke	Boda Boda	2	35	No	No	No	Yes	No	No	Yes	No	No	3	Yes	Female	Kiwoko hospital	Midwife/Nurse	1.7	Yes	6	7	Normal Vaginal	Yes	Prematurity	Yes	Yes	No	No	No	No	Discharged home alive		In-born	Prematurity/LBW/RDS	others	others	0	1500-2499	30-60
474	2014-08-08	2014-08-09	3070	56	3.6	0	95		30	Luwero	Boda Boda	5	39	No	No	No	No	No	No	No	No	No	2	Yes	Male	Kiwoko hospital	Doctor	3.3	No	9	10	Caesarean section	Yes	Infection	No	No	No	No	No	No	Discharged home alive		In-born	others	others	Infection	1	Normal	30-60
475	2014-09-17	2014-09-17	3650	53	11.2	3	98		43	Luwero	Boda Boda	10		No	No	No	No	No	Yes	No	No	No	4	Yes	Male	Kiwoko hospital	Midwife/Nurse	3.65	No	2	7	Normal Vaginal	No	Birth Asphyxia	No	Yes	No	No	No	No	Discharged home alive		In-born	others	birth asphyxia	others	0	Normal	30-60
476	2014-05-24	2014-05-27	2600		4.4	1			21	Luwero	Boda Boda	2	40	Yes	No	Yes	No	Yes	No	No	No	No	3	No	Female	On the way to hospital	Midwife/Nurse		No			Normal Vaginal	No	Birth Asphyxia	No	No	No	No	No	No	Discharged home alive		Out-born	others	others	Infection	3	Normal	NR
477	2014-02-22	2014-02-22	1870	82	3	1	87		22	Nakaseke	Boda Boda	2		No	No	No	No	No	No	No	No	No	2	Yes	Female	Kiwoko hospital	Doctor	1.8	Yes	9	10	Caesarean section	Yes	Birth Asphyxia	Yes	No	No	No	Yes	No	Discharged home alive		In-born	others	others	Infection	0	1500-2499	>60
478	2014-09-17	2014-09-18	3500		10.3				20	Other	Taxi	1		No	No	No	No	No	No	No	No	No	4	No	Male	Another facility	Doctor	3.7	3	6	7	Caesarean section	3	Respiratory Distress	No	Yes	No	Yes	Yes	No	Died	Birth Asphyxia	Out-born	others	birth asphyxia	others	1	Normal	NR
479	2014-02-12	2014-02-12	1600	64	2.1	4	90		35	Luwero	Foot	8	32	No	No	No	No	Yes	No	Yes	No	No	3	Yes	Male	Kiwoko hospital	Midwife/Nurse	1.6	No	8	9	Normal Vaginal	Yes	Prematurity	Yes	No	No	No	No	No	Discharged home alive		In-born	Prematurity/LBW/RDS	others	others	0	1500-2499	>60
480	2014-01-30	2014-01-30	1940	88		2	97			Other	Taxi	4	28									No	2	No	Female	Kiwoko hospital	Midwife/Nurse	1.9	No	2	9	Normal Vaginal	No	Prematurity	Yes	No	No	No	No	No	Discharged home alive		In-born	Prematurity/LBW/RDS	others	others	0	1500-2499	>60
481	2014-09-07	2014-09-08	2350	79	2.4	2	52		18	Nakaseke	Boda Boda	1	37	Yes	No	No	No	No	No	No	No	No	3	No	Female	Another facility	Midwife/Nurse	2.35	Yes	9	10	Normal Vaginal	Yes	Infection	Yes	Yes	No	No	No	No	Discharged home alive		Out-born	others	others	Infection	1	1500-2499	>60
482	2014-11-12	2014-11-13	2070		2	0	0		17	Luwero	Boda Boda	1	34	No	No	Yes	No	Yes	No	Yes	No	No	2	No	Female	Another facility	Midwife/Nurse	2.4	3	8	10	Normal Vaginal	Yes	Respiratory Distress	No	Yes	Yes	No	No	No	Discharged home alive		Out-born	others	others	Infection	1	1500-2499	NR
483	2014-06-28	2014-06-30	3750		4.6	0	97		30	Nakaseke	Taxi	6	31	No	No	No	No	No	No		Yes	No	4	Yes	Male	Kiwoko hospital	Doctor	4.1	No	10	10	Caesarean section	Yes	Infection	No	No	No	No	No	No	Discharged home alive		In-born	others	others	Infection	2	Normal	NR
484	2014-07-10	2014-07-10	3340	42	1.6		67			Luwero	Boda Boda	1										No	3	No	Female	Kiwoko hospital	Doctor	3.34	Yes	4	6	Caesarean section	No	Respiratory Distress	No	Yes	No	Yes	No	No	Died	Birth Asphyxia	In-born	others	birth asphyxia	others	0	Normal	30-60
485	2014-03-16	2014-03-17	1400	54	6.1		85		17	Luwero	Boda Boda	1	31	No	No	No	No	No	No	No	No	No	2		Male	Another facility	Midwife/Nurse	1.4	No			Normal Vaginal	Yes	Prematurity	Yes	No	No	No	Yes	No	Discharged home alive		Out-born	Prematurity/LBW/RDS	others	others	1	<1500	30-60
486	2014-06-19	2014-06-19	2240	90	2		88			Luwero	Foot		35		No		No					No	1	No	Female	Kiwoko hospital	Doctor	2.24	3	10	10	Caesarean section	Yes	Prematurity	No	No	No	No	No	No	Discharged home alive		In-born	Prematurity/LBW/RDS	others	others	0	1500-2499	>60
487	2014-02-13	2014-02-28	3540	50					20	Luwero	Boda Boda	2		No	No	No	No	No	No	Yes	No	No	2	No	Female	Another facility	Midwife/Nurse	3.5	3			Normal Vaginal	Yes	Infection	No	No	No	No	No	No	Discharged home alive		Out-born	others	others	Infection	15	Normal	30-60
488	2014-12-22	2014-12-24	2000	56	4.8	0	95			Nakasongola	Boda Boda	5	41	No	No	No	No	No	No	No	No	No	4	Yes	Female	Kiwoko hospital	Midwife/Nurse	2.2	No	9	10	Normal Vaginal	Yes	Low birth weight	No	No	No	No	No	No	Discharged home alive		In-born	Prematurity/LBW/RDS	others	others	2	1500-2499	30-60
489	2014-03-24	2014-03-24	2410	48	3	2	98		20	Nakasongola	Taxi	2	40	Yes	No	No	No	No	No	No	No	No	3	No	Female	Kiwoko hospital	Midwife/Nurse	2.6	3	7	9	Normal Vaginal	Yes	Infection	No	No	No	No	No	No	Discharged home alive		In-born	others	others	Infection	0	1500-2499	30-60
490	2014-12-01	2014-12-01	2120	55	8.3	7	59		20	Nakaseke	Boda Boda	2		No	No	Yes	No	No	No	Yes	No	No	1	No	Female	Another facility	Midwife/Nurse	2.6	No	9	10	Normal Vaginal	Yes	Prematurity	No	Yes	Yes	Yes	No	No	Discharged home alive		Out-born	Prematurity/LBW/RDS	others	others	0	1500-2499	30-60
491	2014-04-20	2014-04-20	3380	78	5	1	97		25	Other	Boda Boda	4	39		No	No	No	No	No	No	No	No	1	No	Male	Kiwoko hospital	Doctor	3.6	No	9	10	Caesarean section	Yes	Infection	No	No	No	No	No	No	Referred		In-born	others	others	others	0	Normal	>60
492	2014-11-06	2014-11-21	2170	68	12.2	3	96		24	Luwero	Boda Boda	3		No	No	No	No	No	No	No	No	No		No	Male	Another facility	Doctor	2.5	No			Normal Vaginal	Yes	Infection	3	No	No	No	No	No	Discharged home alive		Out-born	others	others	Infection	15	1500-2499	>60
493	2014-09-21	2014-09-22	2280	58		2	50		39	Luwero	Taxi	13	39	No	No	No	No	No	No	No	No	No	2	No	Female	Kiwoko hospital	Midwife/Nurse	2.28	No	6	7	Normal Vaginal	3	Birth Asphyxia	No	Yes	No	No	No	Yes	Discharged home alive		In-born	others	birth asphyxia	others	1	1500-2499	30-60
494	2014-10-13	2014-10-13	1760	80	5.1	4	94		27	Nakaseke	Taxi	1		No	No	No	No	No	No	No	No	No	2	No	Male	Kiwoko hospital	Midwife/Nurse	1.7	3	7	9	Normal Vaginal	No	Prematurity	No	Yes	No	No	Yes	No	Referred		In-born	others	others	others	0	1500-2499	>60
495	2014-10-22	2014-10-22	2200			0	98		32	Nakaseke	Foot	3	29	No	No	No	No	No	No	No	No	No	5	Yes	Female	Kiwoko hospital	Doctor	2.2	No	9	10	Caesarean section	Yes	Prematurity	No	No	No	No	No	No	Discharged home alive		In-born	Prematurity/LBW/RDS	others	others	0	1500-2499	NR
496	2014-06-28	2014-06-28	1830	103	4.5	2	100		28	Nakaseke	Foot	3	40	No	No	No	No	No	No	No	No	No		Yes	Female	Kiwoko hospital	Midwife/Nurse	1.8	No		9	Normal Vaginal	Yes	Prematurity	Yes	No	No	No	Yes	No	Unknown		In-born	others	others	Infection	0	1500-2499	>60
497	2014-10-24	2014-10-24	4000	66	5.4				26	Luwero	Boda Boda	1	39	No	No	No	No	No	No	No	No	No	4	Yes	Female	Kiwoko hospital	Doctor	4	No	10	10	Caesarean section	3	Other	No	No	No	No	No	No	Discharged home alive		In-born	others	others	others	0	Normal	>60
498	2014-05-16	2014-05-17	3200	60	3.8	0	95		19	Nakaseke	Boda Boda	1	38	No	No	No	No	No	No	Yes	No	No	4	No	Male	Another facility	Midwife/Nurse	3.5	3			Normal Vaginal	Yes	Infection	No	No	No	No	No	No	Discharged home alive		Out-born	others	others	Infection	1	Normal	30-60
499	2014-04-30	2014-05-01	3080	58	3.6	0	97		29	Luwero	Boda Boda	3	39	No	No	No	No	No	No	No	No	No	4	Yes	Male	Kiwoko hospital	Midwife/Nurse	3	No	10	10	Normal Vaginal	Yes	Infection	No	No	No	No	No	No	Discharged home alive		In-born	others	others	Infection	1	Normal	30-60
500	2014-07-16	2014-07-16	2440	69	2.8		90		24	Luwero	Boda Boda	1	36	No	No	No	No	No	No	No	No	No	4	Yes	Male	Another facility	Midwife/Nurse	2.44	No			Normal Vaginal	Yes	Prematurity	No	No	No	No	No	No	Discharged home alive		Out-born	Prematurity/LBW/RDS	others	others	0	1500-2499	>60
501	2014-11-23	2014-11-23	2370	60	4.4	1	99		18	Luwero	Boda Boda	2		No	No	No	No	Yes	No	No	No	No		No	Female	Kiwoko hospital	Midwife/Nurse	2.3	No	8	10	Normal Vaginal	Yes	Low birth weight	Yes	No	No	No	No	No	Discharged home alive		In-born	Prematurity/LBW/RDS	others	others	0	1500-2499	30-60
502	2014-02-21	2014-02-21	3360	80	6.8		91		23	Luwero	Ambulance	2	38	No	No	No	No	No	No	Yes	No	No	8	No	Male	Kiwoko hospital	Midwife/Nurse	3.3	Yes	6	7	Normal Vaginal	Yes	Birth Asphyxia	No	No	No	No	No	No	Discharged home alive		In-born	others	birth asphyxia	others	0	Normal	>60
503	2014-08-20	2014-08-20	1820	48	6.2	0			17	Luwero	Ambulance	1		No	No	Yes	No	Yes	No	Yes	No	No	1	No	Male	Another facility	Midwife/Nurse	1.82	3			Normal Vaginal	No	Prematurity	Yes	Yes	No	Yes	Yes	No	Died	Infection	Out-born	others	others	Infection	0	1500-2499	30-60
504	2014-11-07	2014-11-07	2660		6	6	27		22	Luwero	Boda Boda	3	39			Yes	Yes	Yes	No	No	Yes	No	4	No	Female	Another facility	Doctor	2.66	3			Caesarean section	No	Respiratory Distress	No	Yes	No	Yes	No	No	Discharged home alive		Out-born	others	others	others	0	Normal	NR
505	2014-07-28	2014-07-28	820	53	5.3	3	94			Luwero	Foot											No		No	Female	Kiwoko hospital	Midwife/Nurse	0.82	No	5	7	Normal Vaginal	Yes	Prematurity	Yes	Yes	No	Yes	No	No	Died	Prematurity	In-born	Prematurity/LBW/RDS	others	others	0	<1500	30-60
506	2014-10-16	2014-10-17	3620	40	2.9	0	100		22	Luwero	Boda Boda	2	42	No	No	No	No	No	No	No	No	No	5	Yes	Male	Kiwoko hospital	Midwife/Nurse	3.7	No	8	10	Normal Vaginal	Yes	Infection	No	No	No	No	Yes	No	Discharged home alive		In-born	others	others	Infection	1	Normal	30-60
507	2014-09-28	2014-09-28	2200	59	7.5	2	95		18	Nakaseke	Foot	1		No	No	No	No	No	No	No	No	No	2	No	Male	Kiwoko hospital	Midwife/Nurse	2.2	No	8	9	Normal Vaginal	Yes	Prematurity	Yes	Yes	No	No	No	No	Discharged home alive		In-born	Prematurity/LBW/RDS	others	others	0	1500-2499	30-60
508	2014-11-27	2014-11-28	3640	57	3.8	0	98			Nakaseke	Foot											No			Male	Kiwoko hospital	Midwife/Nurse	3.6	3	7	9	Normal Vaginal	Yes	Infection	No	No	No	No	No	No	Discharged home alive		In-born	others	others	Infection	1	Normal	30-60
509	2014-08-19	2014-08-19	2800	44	4.1	3	96		18	Luwero	Boda Boda	1	43	No	No	No	No	No	No	No	No	No	2	No	Female	Another facility	Midwife/Nurse	2.8	3			Normal Vaginal	No	Birth Asphyxia	No	Yes	No	No	No	No	Died	Birth Asphyxia	Out-born	others	birth asphyxia	others	0	Normal	30-60
510	2014-03-26	2014-03-26	3050	76	2.9	0	96		16	Luwero	Boda Boda	4	42	No	No	No	No	No	No	No	No	No	4	No	Male	Kiwoko hospital	Doctor	3.05	No	7	9	Caesarean section	No	Birth Trauma	No	No	No	No	No	No	Discharged home alive		In-born	others	others	others	0	Normal	>60
511	2014-07-04	2014-07-23	3350	37	5.7	2	100		20	Nakaseke	Taxi	2		No	No	No	No	No	No	No	No	No	2	No	Female	Another facility	Midwife/Nurse		No	10	10	Normal Vaginal	Yes	Infection	No	No	No	No	No	No	Discharged home alive		Out-born	others	others	Infection	19	Normal	30-60
512	2014-12-22	2014-12-24	2320		3.7	2	100			Nakasongola	Boda Boda	5	41	No	No	No	No	No	No	No	No	No	4	Yes	Female	Kiwoko hospital	Midwife/Nurse	2.5	No	9	10	Normal Vaginal	Yes	Infection	No	No	No	No	No	No	Discharged home alive		In-born	Prematurity/LBW/RDS	others	others	2	1500-2499	NR
513	2014-04-08	2014-04-08	1740	66	4.8	5	95	5	31	Luwero	Taxi	6		No	No	No	No	No	No	No	No	No	3	No	Female	Another facility	Midwife/Nurse	1.78	No	7	8	Normal Vaginal	No	Prematurity	Yes	Yes	No	Yes	No	No	Referred		Out-born	others	others	others	0	1500-2499	>60
514	2014-05-15	2014-05-15	3870	70		1	94		40	Nakaseke	Boda Boda	6	36	No	Yes	No	Yes	No	No	No	No	No	2	No	Male	Kiwoko hospital	Midwife/Nurse	3.9	Yes	6	8	Normal Vaginal	No	Birth Asphyxia	No	No	No	No	No	No	Discharged home alive		In-born	Prematurity/LBW/RDS	others	others	0	Normal	>60
515	2014-08-02	2014-08-02	1100	34	5	8	60			Luwero	Boda Boda	1	24	Yes	No	No	No	No	No	No	No	No	1	No	Male	Home	Midwife/Nurse	1.1	No			Normal Vaginal	Yes	Prematurity	No	Yes	No	Yes	No	No	Died	Prematurity	Out-born	Prematurity/LBW/RDS	others	others	0	<1500	30-60
516	2014-05-09	2014-05-09	2120	42	5.6	2	90		20	Nakaseke	Boda Boda	2	36	Yes	No	No	No	No	No	No	No	No	2	No	Male	Kiwoko hospital	Doctor	2.12	No	8	9	Caesarean section	Yes	Prematurity	Yes	No	No	No	Yes	No	Discharged home alive		In-born	Prematurity/LBW/RDS	others	others	0	1500-2499	30-60
517	2014-01-05	2014-01-05	2650	60	4.4		91		20	Nakasongola	Taxi	1	38	No	No	No	No	No	No	No	No	No	4	No	Male	Another facility	Midwife/Nurse	2.65	Yes			Normal Vaginal	Yes	Infection	No	No	No	No	Yes	No	Died	Infection	Out-born	others	others	Infection	0	Normal	30-60
518	2014-07-10	2014-07-14	2690	44	6	0	56		19	Luwero	Taxi	1		No	No	No	No	No	No	Yes	No	No	4	No	Male	Another facility	Midwife/Nurse	3.4	3			Normal Vaginal	Yes	Infection	No	Yes	No	No	No	Yes	Discharged home alive		Out-born	others	others	Infection	4	Normal	30-60
519	2014-07-17	2014-07-17	2960	68	11.9	4	68		20	Luwero	Boda Boda	1	38	Yes	No	No	Yes	No	No	No	No	No	4	No	Female	Kiwoko hospital	Doctor	2.96	Yes	6	7	Caesarean section	No	Infection	No	Yes	No	No	No	No	Discharged home alive		In-born	others	others	Infection	0	Normal	>60
520	2014-06-01	2014-06-27	3700	64	5.8	3	98		22	Nakaseke	Boda Boda	5		No	No	No	No	Yes	No	Yes	No	No	3	No	Male	Another facility	Midwife/Nurse	3.3	3			Normal Vaginal	Yes	Respiratory Distress	No	No	No	No	No	No	Discharged home alive		Out-born	others	others	Infection	26	Normal	>60
521	2014-04-02	2014-04-02	3180	48	7	6	83		18	Nakasongola	Boda Boda	1		Yes	No	No	No	No	No	No	No	No			Female	Kiwoko hospital	Midwife/Nurse	3.2	No	5	7	Normal Vaginal	No	Birth Asphyxia	No	Yes	No	No	No	No	Discharged home alive		In-born	others	birth asphyxia	others	0	Normal	30-60
522	2014-12-14	2014-12-14	1310	56	4.3		95			Luwero	Boda Boda	3		No	No	No	No	No	No	No	No	No	1	No	Female	Another facility	Midwife/Nurse	1.31	3			Normal Vaginal	3	Prematurity	3	No	No	No	No	Yes	Discharged home alive		Out-born	Prematurity/LBW/RDS	others	others	0	<1500	30-60
523	2014-05-17	2014-05-18	1500	53	4.3	5	98		27	Nakaseke	Boda Boda	2	30	No	No	No	No	No	No	No	No	No	2	No	Female	Another facility	Midwife/Nurse	1.52	3			Normal Vaginal	Yes	Prematurity	No	No	No	No	Yes	No	Discharged home alive		Out-born	Prematurity/LBW/RDS	others	others	1	1500-2499	30-60
524	2014-02-27	2014-02-28	2450	102	3.6	0	95		23	Nakaseke	Boda Boda	2		No	No	No	No	No	No	Yes	No	No	2	Yes	Male	Home	TBA	2.45	3			Normal Vaginal	3	Infection	No	No	No	No	No	No	Discharged home alive		Out-born	others	others	Infection	1	1500-2499	>60
525	2014-09-22	2014-09-24	2820	44			92		14	Luwero	Boda Boda	1	40		No	No	No	No	No	No	No	No	3	Yes	Male	Kiwoko hospital	Midwife/Nurse	3.8	3			Normal Vaginal	Yes	Congenital Anomaly	No	No	No	No	Yes	No	Discharged home alive		In-born	others	others	Infection	2	Normal	30-60
526	2014-08-15	2014-08-16	2300			1	95		18	Nakaseke	Boda Boda	1		No		No		No		No		No		No	Female	Another facility	Midwife/Nurse	2.3	3			Normal Vaginal	Yes	Infection	No	No	No	No	Yes	No	Discharged home alive		Out-born	others	others	others	1	1500-2499	NR
527	2014-12-15	2014-12-15	2940	83	2.9		92		29	Nakaseke	Ambulance	5		No	No	No	No	No	No	No	No	No	3	No	Female	Another facility	Midwife/Nurse	2.94	3	3		Normal Vaginal	No	Respiratory Distress	No	Yes	No	Yes	No	Yes	Discharged home alive		Out-born	others	birth asphyxia	others	0	Normal	>60
528	2014-11-12	2014-11-12	2400	64	4.3	0	100		29	Nakaseke	Boda Boda	6		Yes	No	No	No	No	No	No	No	No	3	Yes	Male	Kiwoko hospital	Midwife/Nurse	2.4	No	8	9	Normal Vaginal	Yes	Infection	No	No	No	No	Yes	No	Discharged home alive		In-born	others	others	Infection	0	1500-2499	>60
529	2014-10-25	2014-10-25	3280	55	7					Nakaseke	Taxi			No	No	No	No	No	No	No	No	No	3		Male	Kiwoko hospital	Midwife/Nurse	3.3	No	7	9	Normal Vaginal	Yes	Respiratory Distress	No	No	No	No	No	No	Discharged home alive		In-born	Prematurity/LBW/RDS	others	others	0	Normal	30-60
530	2014-01-17	2014-01-17	2040	67			97		26	Luwero	Boda Boda	4	36	No	No	No	No	No	No	No	No	No	2	No	Male	Kiwoko hospital	Midwife/Nurse	2.04	3	2	9	Normal Vaginal	No	Prematurity	Yes	No	No	No	Yes	No	Discharged home alive		In-born	Prematurity/LBW/RDS	others	others	0	1500-2499	>60
531	2014-12-02	2014-12-02	1380	62	4.3	4	85		38	Nakasongola	Ambulance	12	28		No	Yes	No	Yes	No	No	No	No	3	No	Female	Another facility	Midwife/Nurse	1.7	3	9	10	Normal Vaginal	Yes	Prematurity	No	Yes	No	No	No	No	Discharged home alive		Out-born	Prematurity/LBW/RDS	others	others	0	<1500	>60
532	2014-02-18	2014-02-18	3150	61	1.9	0	98		16	Luwero	Ambulance	1				No		No		No		No	2	No	Male	Kiwoko hospital	Doctor	3.2	3	8	9	Caesarean section	3	Infection	No	No	No	No	No	No	Discharged home alive		In-born	others	others	Infection	0	Normal	>60
533	2014-03-13	2014-03-15	3350	100	3.2	1	98		19	Nakaseke	Boda Boda	2	38	No	No	No	No	No	No	No	No	No	3	No	Male	Kiwoko hospital	Doctor	3.4	3	9	10	Caesarean section	3	Infection	No	No	No	No	No	No	Discharged home alive		In-born	others	others	Infection	2	Normal	>60
534	2014-05-09	2014-05-09	1490	42	3.4	7	66	5	18	Nakaseke	Boda Boda	2		No	No	No	No	No	No	No	No	No	3	Yes	Female	Kiwoko hospital	Midwife/Nurse	1.49	No	10	10	Normal Vaginal	Yes		Yes	Yes	No	Yes	No	No	Discharged home alive		In-born	others	others	Infection	0	<1500	30-60
535	2014-09-19	2014-09-19	1590	55		5	93		27	Nakaseke	Boda Boda	6		No	No	No	No	Yes	Yes	No	No	No	3	No	Female	Another facility	Midwife/Nurse	1.6	No	9	10	Normal Vaginal	Yes	Prematurity	No	No	No	No	Yes	No	Discharged home alive		Out-born	Prematurity/LBW/RDS	others	others	0	1500-2499	30-60
536	2014-10-18	2014-10-18	3180	60	11.7		93		30	Luwero	Boda Boda	4		No	No	No	No	No	No	No	No	No	4	Yes	Male	Kiwoko hospital	Doctor	3.18	Yes			Caesarean section	No	Birth Asphyxia	No	Yes	No	Yes	No	No	Discharged home alive		In-born	others	birth asphyxia	others	0	Normal	30-60
537	2014-03-29	2014-03-31	2840		3.1		100		18	Luwero	Boda Boda	1		No	No	No	No	No	No	No	No	No	3	No	Female	Another facility	Midwife/Nurse	3	No			Normal Vaginal	Yes	Infection	No	No	No	No	No	No	Discharged home alive		Out-born	others	others	Infection	2	Normal	NR
538	2014-05-15	2014-05-15	2440		7				18	Nakaseke	Boda Boda	1		No	No	No	No	No	No	No	No	No	4	No	Male	Home	Midwife/Nurse	2.44	3			Normal Vaginal	Yes		No	No	No	No	No	No	Discharged home alive		Out-born	others	others	Infection	0	1500-2499	NR
539	2014-09-13	2014-09-15	3550		6.8		93		23	Nakaseke	Taxi	3	37	Yes	No	No	No	Yes	Yes	No	No	No	4	No	Male	Kiwoko hospital	Midwife/Nurse	4.1	No	9	10	Normal Vaginal	Yes	Infection	No	No	No	No	No	No	Discharged home alive		In-born	others	others	Infection	2	Normal	NR
540	2014-03-10	2014-04-02	3300	80	9.6	4	92		21	Nakaseke	Boda Boda	3		Yes	No	No	No	No	No	No	No	No	4	Yes	Female	Another facility	Midwife/Nurse		3			Normal Vaginal	Yes	Infection	No	Yes	No	No	No	No	Discharged home alive		Out-born	others	others	others	23	Normal	>60
541	2014-10-18	2014-10-18	2650	66	9.7				17	Nakaseke	Foot	1		No	No	No	No	No	No	No	No	No	2	Yes	Female	Another facility	Midwife/Nurse	2.65	3			Normal Vaginal	No	Respiratory Distress	No	Yes	No	Yes	No	No	Died	Birth Asphyxia	Out-born	others	birth asphyxia	others	0	Normal	>60
542	2014-05-10	2014-05-14	2050	83	8.3	8	95			Luwero	Boda Boda	4											3	No	Female	Another facility	Midwife/Nurse	3	3			Normal Vaginal	3	Infection	3	No	No	No	No	No	Died	Infection	Out-born	others	others	Infection	4	1500-2499	>60
543	2014-07-25	2014-08-06	3970	85	6.3	0	90		27	Nakasongola	Taxi	5	40												Male	Home	TBA		No			Normal Vaginal	Yes	Infection	No	No	No	No	Yes	No	Discharged home alive		Out-born	others	others	Infection	12	Normal	>60
544	2014-04-19	2014-04-19	2150		7.8		77			Nakaseke	Taxi	1	43									No		No	Male	Kiwoko hospital	Midwife/Nurse	2.1	No	3	7	Normal Vaginal	No	Birth Asphyxia	Yes	Yes	No	No	Yes	No	Discharged home alive		In-born	others	others	Infection	0	1500-2499	NR
545	2014-12-21	2014-12-21	3640	50	4.6		99		23	Nakaseke	Boda Boda	2	42	No	No	Yes	Yes	No	No	No	No	No		No	Male	Kiwoko hospital	Midwife/Nurse	3.8	No	9	10	Normal Vaginal	Yes	Infection	3	No	No	No	No	No	Discharged home alive		In-born	others	others	Infection	0	Normal	30-60
546	2014-03-09	2014-04-01	2750	69	8.4	2	99		20	Luwero	Boda Boda	2	39	No	No	No	No	No	No	No	No	No	3	No	Female	Another facility	Midwife/Nurse	2.5	No			Normal Vaginal	Yes	Respiratory Distress	No	No	No	No	No	No	Discharged home alive		Out-born	Prematurity/LBW/RDS	others	others	23	Normal	>60
547	2014-11-27	2014-11-27	3200	51	4.7	5	69			Nakaseke	Boda Boda	2		No								No	3	Yes	Male	Kiwoko hospital	Midwife/Nurse	3.2	Yes	2	4	Normal Vaginal	No	Birth Asphyxia	No	Yes	No	Yes	No	No	Discharged home alive		In-born	others	birth asphyxia	others	0	Normal	30-60
548	2014-09-22	2014-09-22	1930	76		0	100		21	Luwero	Boda Boda	1		No	No	No	No	No	No	No	No	No	4	No	Female	Kiwoko hospital	Midwife/Nurse	1.9	No	8	10	Normal Vaginal	Yes	Prematurity	No	Yes	No	Yes	No	Yes	Died	Prematurity	In-born	Prematurity/LBW/RDS	others	others	0	1500-2499	>60
549	2014-10-19	2014-10-20	3080	78	6.1	3	95		22	Luwero	Boda Boda	1	39	Yes	No	No	No	No	No	No	No	No	4	No	Male	Kiwoko hospital	Doctor	3.4	Yes	7	8	Caesarean section	No	Infection	No	No	No	No	No	No	Discharged home alive		In-born	others	others	Infection	1	Normal	>60
550	2014-05-08	2014-05-09	3110	80	4.3	1	96		21	Nakaseke	Boda Boda	2		No	No	No	No	No	No	No	No	No	4	No	Male	Another facility	Midwife/Nurse	3.3	3			Normal Vaginal	Yes	Infection	No	No	No	No	No	No	Discharged home alive		Out-born	others	others	Infection	1	Normal	>60
551	2014-07-29	2014-07-29	3030	56	12.4	9	99		32	Nakaseke	Boda Boda	6	37	No	No	No	No	No	No	No	No	No	3	No	Female	Kiwoko hospital	Doctor	3.03	No	2	4	Caesarean section	3	Birth Asphyxia	No	Yes	No	Yes	Yes	No	Discharged home alive		In-born	others	birth asphyxia	others	0	Normal	30-60
552	2014-02-25	2014-02-26	1780			6	50		21	Nakasongola	Taxi	2		No	No	No	No	No	No	No	No	No	3	No	Male	Kiwoko hospital	Midwife/Nurse	1.8	No	7	8	Normal Vaginal	Yes	Prematurity	Yes	No	No	No	No	No	Discharged home alive		In-born	Prematurity/LBW/RDS	others	others	1	1500-2499	NR
553	2014-10-13	2014-10-15	3330		4		94		21	Luwero	Boda Boda	2	45	No	No	Yes	No	No	No	No	No	No	3	Yes	Male	Kiwoko hospital	Doctor	2.6	3	7	9	Caesarean section	3	Congenital Anomaly	No	No	No	No	Yes	No	Discharged home alive		In-born	others	others	others	2	Normal	NR
554	2014-04-06	2014-04-06	2020	65	4.8	2	98		22	Luwero	Taxi	1	35	No	No	No	No	Yes	No	No	No	No	2	No	Male	Kiwoko hospital	Midwife/Nurse	2	No	9	10	Normal Vaginal	Yes	Prematurity	No	No	No	No	Yes	No	Discharged home alive		In-born	Prematurity/LBW/RDS	others	others	0	1500-2499	>60
555	2014-01-02	2014-01-03	4020	62	3.4	1	96		25	Nakasongola	Boda Boda	2		Yes	No	No	No	Yes	No	No	No	No	5	Yes	Male	Home	TBA	4.02	No			Normal Vaginal	Yes	Infection	No	No	No	No	No	No	Discharged home alive		Out-born	others	others	Infection	1	Normal	>60
556	2014-03-04	2014-03-13	3150	45	6	0	100		28	Other	Boda Boda	3		No	No	No	No	No	No	No	No	No	3	Yes	Male	Kiwoko hospital	Doctor	3	No			Caesarean section	Yes	Infection	No	No	No	No	No	No	Discharged home alive		In-born	others	others	Infection	9	Normal	30-60
557	2014-05-10	2014-05-11	2430	43	3.2	2	96		18	Luwero	Ambulance	1	41	No	No	No	No	No	No	No	No	No	3	No	Female	Kiwoko hospital	Midwife/Nurse	2.5	No	7	9	Normal Vaginal	No	Infection	No	No	No	No	No	No	Discharged home alive		In-born	others	others	Infection	1	1500-2499	30-60
558	2014-02-09	2014-02-09	1790	68	3		84		28	Nakaseke	Boda Boda	4		No	No	Yes	No	Yes	No	Yes	No	No	2	No	Female	Another facility	Midwife/Nurse	1.8	3	4	7	Normal Vaginal	No	Prematurity	No	Yes	No	No	Yes	No	Discharged home alive		Out-born	Prematurity/LBW/RDS	others	others	0	1500-2499	>60
559	2014-01-27	2014-01-27	1970	53	4.1	5				Nakaseke	Boda Boda	4		No	No	No	No	No	No	No	No	No	4	Yes	Female	Kiwoko hospital	Midwife/Nurse	1.97	No	8	9	Caesarean section	No	Prematurity	Yes	No	No	No	Yes	No	Discharged home alive		In-born	Prematurity/LBW/RDS	others	others	0	1500-2499	30-60
560	2014-12-27	2014-12-28	3380	68	2.9					Nakaseke	Taxi	5		No	No	No	No	No	No	No	No	No	4	Yes	Female	Kiwoko hospital	Midwife/Nurse	3.03	Yes	8	9	Normal Vaginal	Yes	Infection	No	No	No	No	Yes	No	Discharged home alive		In-born	others	others	Infection	1	Normal	>60
561		2014-06-26	1520	40	9	6	53		24	Nakaseke	Foot	2		No	No	No	No	No	No	No	No	No			Male	Another facility	Midwife/Nurse		3			Normal Vaginal	3	Prematurity	Yes	Yes	No	Yes	No	No	Died	Respiratory Distress	Out-born	Prematurity/LBW/RDS	others	others		1500-2499	30-60
562	2014-10-25	2014-10-25	2000	60	3.4					Nakasongola	Taxi	1											5	No	Male	Kiwoko hospital	Doctor	2	No	7	9	Caesarean section	Yes	Low birth weight	No	No	No	No	No	No	Discharged home alive		In-born	Prematurity/LBW/RDS	others	others	0	1500-2499	30-60
563	2014-04-03	2014-04-03	1360	99	4.2	2	96		26	Luwero	Taxi	3	34	Yes	No	No	No	No	No	No	No	No	4	No	Male	Another facility	Midwife/Nurse	1.4	3	9	10	Normal Vaginal	Yes	Prematurity	Yes	Yes	Yes	No	Yes	No	Discharged home alive		Out-born	Prematurity/LBW/RDS	others	others	0	<1500	>60
564	2014-02-24	2014-02-26	3280	94	5.1	4	93		30	Luwero	Ambulance	12		No	No	No	No	No	No	No	No	No	2	No	Male	Another facility	Midwife/Nurse	3.3	3			Normal Vaginal	No	Infection	No	No	No	No	No	No	Discharged home alive		Out-born	others	others	Infection	2	Normal	>60
565	2014-12-07	2014-12-07	1580		3.1	10	79	10		Luwero	Foot														Male	Another facility	Doctor	1.6	No	4	6	Caesarean section	3	Prematurity	3	Yes	No	Yes	No	No	Discharged home alive		Out-born	Prematurity/LBW/RDS	others	others	0	1500-2499	NR
566	2014-04-14	2014-04-15	4500	52	3.5		99		30	Luwero	Taxi	3		No	No	No	No	No	No	No	No	No	5	Yes	Female	Kiwoko hospital	Midwife/Nurse	4.5	3	10	10	Normal Vaginal	Yes	Infection	No	No	No	No	No	No	Discharged home alive		In-born	others	others	Infection	1	Normal	30-60
567	2014-02-21	2014-02-26	2070	44	1.6	3	77		24	Other	Boda Boda	2		No	No	No	No	Yes	No	Yes	No	No	2	No	Female	Another facility	Midwife/Nurse		Yes			Normal Vaginal	No	Other	No	Yes	No	No	No	Yes	Discharged home alive		Out-born	others	others	others	5	1500-2499	30-60
568	2014-09-26	2014-09-26	2100	77	2					Luwero	Boda Boda	4	38	No	No	No	No	No	No	No	No	No		Yes	Male	Kiwoko hospital	Doctor	2.1	No	7	9	Normal Vaginal	Yes	Hypoglycemia	No	No	No	No	No	No	Discharged home alive		In-born	Prematurity/LBW/RDS	others	others	0	1500-2499	>60
569	2014-11-13	2014-11-13	890	32	6.2	3	41			Luwero	Foot	4										No	2	No	Male	Another facility	Midwife/Nurse	1.2	3		9	Normal Vaginal	Yes	Prematurity	Yes	Yes	Yes	No	No	No	Died	Prematurity	Out-born	Prematurity/LBW/RDS	others	others	0	<1500	30-60
570	2014-02-25	2014-02-25	1690	41		3	87			Other	Foot											No			Male	Kiwoko hospital	Midwife/Nurse	1.69	No	9	10	Normal Vaginal	Yes	Prematurity	Yes	Yes	No	No	3	No	Discharged home alive		In-born	Prematurity/LBW/RDS	others	others	0	1500-2499	30-60
571	2014-05-06	2014-05-09	2700	38	4.9				22	Nakasongola	Taxi	2		No	No	No	No	No	No	No	No	No	3	No	Female	Another facility	Midwife/Nurse		3			Normal Vaginal	No	Birth Asphyxia	No	No	No	No	Yes	No	Discharged home alive		Out-born	others	others	Infection	3	Normal	30-60
572	2014-10-07	2014-10-09	2160	53	4.7	0	92		27	Nakaseke	Boda Boda	5		No	No	No	No	No	No	No	No	No	4	Yes	Female	Another facility	Midwife/Nurse	3	3			Normal Vaginal	No	Birth Asphyxia	No	No	No	No	No	No	Discharged home alive		Out-born	others	birth asphyxia	others	2	1500-2499	30-60
573	2014-06-05	2014-06-07	3070	58	4				20	Luwero	Taxi	1	40	Yes	No	Yes	No	No	No	No	No	No	4	Yes	Female	Kiwoko hospital	Doctor	3.4	3	9	10	Caesarean section	Yes	Infection	No	No	No	No	No	No	Discharged home alive		In-born	others	others	Infection	2	Normal	30-60
574	2014-01-26	2014-01-27	1610	38		2	99		27	Luwero	Boda Boda	2	34	No	No	No	No	No	No	No	No	No		No	Male	Another facility	Midwife/Nurse	1.8	No	7	9	Normal Vaginal	Yes	Prematurity	Yes	No	No	No	Yes	No	Discharged home alive		Out-born	Prematurity/LBW/RDS	others	others	1	1500-2499	30-60
575	2014-11-19	2014-12-05	4010	51	6.2	0	96		20	Nakaseke	Foot	1	40	No	No	Yes	No	No	No	No	No	No	3	No	Male	Kiwoko hospital	Midwife/Nurse	3.5	No	10	10	Normal Vaginal	Yes	Infection	No	No	No	No	No	No	Discharged home alive		In-born	others	others	Infection	16	Normal	30-60
576	2014-07-13	2014-07-13	1540	42	8.9	8	51	2	19	Nakaseke	Boda Boda	2													Male	Kiwoko hospital	Midwife/Nurse	1.54	No	6	7	Normal Vaginal	No	Prematurity	Yes	Yes	No	No	Yes	No	Died	Prematurity	In-born	Prematurity/LBW/RDS	others	others	0	1500-2499	30-60
577	2014-01-27	2014-01-29	3410	57	5.8	0	92		32	Luwero	Boda Boda	6	44	Yes	No	No	No	No	No	No	No	No	5	No	Male	Home	TBA	3.41	3			Normal Vaginal	No	Other	No	No	No	No	No	No	Discharged home alive		Out-born	others	others	Infection	2	Normal	30-60
578	2014-02-03	2014-02-03	2700	60	5.7	1	97		38	Luwero	Boda Boda	5	38	No	No	No	No	No	No	No	No	No	3	Yes	Male	Kiwoko hospital	Doctor	2.6	No	4	7	Caesarean section	No	Birth Trauma	No	No	No	No	No	No	Discharged home alive		In-born	Prematurity/LBW/RDS	others	others	0	Normal	30-60
579	2014-01-15	2014-01-15	2210	31	9.9		82			Nakasongola	Taxi	7										No	4		Female	Kiwoko hospital	Midwife/Nurse	2.21	3	5	6	Normal Vaginal	No	Prematurity	Yes	Yes	Yes	No	Yes	No	Discharged home alive		In-born	Prematurity/LBW/RDS	others	others	0	1500-2499	30-60
580	2014-05-12	2014-05-12	3080	58	6.8	0	100			Nakaseke	Foot	7	38	No	No	No	No	No	No	No	No	No	0	No	Male	Kiwoko hospital	Doctor	3	No	5	7	Caesarean section	No	Birth Asphyxia	No	No	No	No	No	No	Discharged home alive		In-born	others	birth asphyxia	others	0	Normal	30-60
581	2014-07-19	2014-07-19	2010	74	3.8	1	98		20	Nakaseke	Boda Boda	2		No	No	No	Yes	No	No	No	No	No	5	Yes	Male	Kiwoko hospital	Doctor	2	No	9	10	Caesarean section	Yes	Hypoglycemia	No	No	No	No	Yes	No	Discharged home alive		In-born	Prematurity/LBW/RDS	others	others	0	1500-2499	>60
582	2014-08-16	2014-08-17	4830	77	3.1	2	83		29	Other	Foot	6	39	No	No	No	No	No	No	No	No	No	5	Yes	Female	Kiwoko hospital	Midwife/Nurse	5	No	6	9	Normal Vaginal	Yes	Other	No	Yes	No	No	No	No	Discharged home alive		In-born	others	others	others	1	Normal	>60
583	2014-06-16	2014-06-22	3400		5.8	2	87		29	Luwero	Boda Boda	7		No	No	No	No	No	No	No	No	No	6	No	Male	Home	Midwife/Nurse		No			Normal Vaginal	Yes	Infection	No	No	No	No	No	No	Discharged home alive		Out-born	others	others	Infection	6	Normal	NR
584	2014-12-14	2014-12-17	2130	65	4.6		95		23	Nakaseke	Boda Boda	1		No	No	No	No	No	No	No	No	No	5	No	Male	Home	TBA		No			Normal Vaginal	Yes	Infection	3	No	No	No	No	No	Discharged home alive		Out-born	others	others	Infection	3	1500-2499	>60
585	2014-10-09	2014-10-09	1720	52	2.7	2	98		23	Nakaseke	Boda Boda	2		No	No	No	No	No	No	No	No	No	3	No	Male	Another facility	Midwife/Nurse	2.4	No			Normal Vaginal	Yes	Prematurity	No	No	No	No	Yes	No	Discharged home alive		Out-born	Prematurity/LBW/RDS	others	others	0	1500-2499	30-60
586	2014-10-07	2014-10-28	4590		5.3		98		23	Nakasongola	Boda Boda	2		Yes	No	No	No	No	No	No	No	No		No	Male	Kiwoko hospital	Doctor	3.6	No	9	10	Caesarean section	Yes	Infection	No	No	No	No	No	No	Discharged home alive		In-born	others	others	Infection	21	Normal	NR
587	2014-10-23	2014-10-23	1060	30	2.5	3	36		30	Nakasongola	Taxi	6		Yes	No	No	No	No	No	No	No	No	5	Yes	Male	Kiwoko hospital	Midwife/Nurse	1.06	3	5	6	Normal Vaginal	No	Prematurity	No	Yes	No	Yes	Yes	No	Died	Prematurity	In-born	Prematurity/LBW/RDS	others	others	0	<1500	30-60
588	2014-09-20	2014-09-20	1050			4	87		28	Other	Boda Boda	5	29	No	No	No	No	No	No	No	No	No	5	No	Female	Kiwoko hospital	Midwife/Nurse	1.05	Yes	3	6	Normal Vaginal	No	Prematurity	No	Yes	No	No	No	No	Discharged home alive		In-born	Prematurity/LBW/RDS	others	others	0	<1500	NR
589	2014-06-26	2014-06-26	1470	66	3.4	3	100		20	Luwero	Ambulance	1	34	Yes	No	No	No	No	No	Yes	No	No	3	No	Male	Another facility	Midwife/Nurse	1.5	3	6	7	Normal Vaginal	Yes	Prematurity	No	No	No	No	No	No	Discharged home alive		Out-born	Prematurity/LBW/RDS	others	others	0	<1500	>60
590	2014-03-16	2014-03-16	1190	65	3.1		95		25	Nakaseke	Boda Boda	2	28	No	No	No	No	No	No	No	No	No	3	No	Male	Home	Midwife/Nurse	1.19	No			Normal Vaginal	Yes	Prematurity	Yes	No	No	No	No	No	Discharged home alive		Out-born	Prematurity/LBW/RDS	others	others	0	<1500	>60
591	2014-03-09	2014-03-09	3240	97	3.2		97			Nakasongola	Taxi	5	40									No	4	No	Female	Kiwoko hospital	Midwife/Nurse	3.24	No	2	6	Normal Vaginal	No	Birth Asphyxia	No	Yes	No	No	No	No	Died	Birth Asphyxia	In-born	others	birth asphyxia	others	0	Normal	>60
592	2014-03-03	2014-03-05	3740	63	3.3	7	78	5	22	Luwero	Taxi	4		No	No	No	No	No	No	No	No	No	2	No	Male	Another facility	Midwife/Nurse	4.5	3	6	7	Normal Vaginal	3	Birth Asphyxia	No	Yes	No	Yes	No	No	Discharged home alive		Out-born	others	birth asphyxia	others	2	Normal	>60
593	2014-08-23	2014-08-23	2770	120	8					Other	Foot														Female	Kiwoko hospital	Doctor	2.77	3			Caesarean section	3	Birth Asphyxia	No	No	No	No	No	No	Discharged home alive		In-born	others	birth asphyxia	others	0	Normal	>60
594	2014-06-04	2014-06-05	2540	85	5.4	3	76		20	Nakaseke	Boda Boda	3	39	No	No	No	No	No	No	No	No	No	3	No	Male	Home	TBA	2.54	3			Normal Vaginal	Yes	Infection	No	Yes	No	No	No	No	Discharged home alive		Out-born	others	others	Infection	1	Normal	>60
595	2014-08-02	2014-08-14	2480	40	4.2	0	93		24	Nakaseke	Boda Boda	4	35	Yes	No	Yes	No	No	No	Yes	No	No	4	Yes	Male	Kiwoko hospital	Midwife/Nurse	2.3	No	8	10	Normal Vaginal	Yes	Other	No	No	No	No	No	No	Discharged home alive		In-born	others	others	Infection	12	1500-2499	30-60
596	2014-12-07	2014-12-07	2270	75	11	3	97		24	Luwero	Boda Boda	2		No	No	No	No	No	No	No		No		No	Female	Kiwoko hospital	Midwife/Nurse	2.27	Yes	6	7	Normal Vaginal	Yes	Infection	No	No	No	No	No	No	Discharged home alive		In-born	Prematurity/LBW/RDS	others	others	0	1500-2499	>60
597	2014-09-30	2014-09-30	2470	69	6.8	4	86			Luwero	Foot	2		No	No	No	No	No	No	No	No	No	3	No	Female	Kiwoko hospital	Midwife/Nurse	2.5	No	7	8	Normal Vaginal	3	Birth Asphyxia	No	No	No	No	No	No	Discharged home alive		In-born	others	birth asphyxia	others	0	1500-2499	>60
598	2014-12-13	2014-12-13	1740			7	57			Luwero	Taxi	3										No	4	No	Female	Kiwoko hospital	Midwife/Nurse	1.74	No	6	7	Normal Vaginal	No	Prematurity	No	Yes	No	Yes	No	No	Discharged home alive		In-born	Prematurity/LBW/RDS	others	others	0	1500-2499	NR
599	2014-01-17	2014-01-17	1040	45	4.8	7	57		28	Luwero	Boda Boda	8			No	Yes	No	No	No	No	No	No	3	Yes	Female	Kiwoko hospital	Doctor	1.03	No	5	6	Caesarean section	3	Prematurity	Yes	Yes	No	No	No	No	Discharged home alive		In-born	Prematurity/LBW/RDS	others	others	0	<1500	30-60
600	2014-01-29	2014-01-29	3170	45		1	100		18	Other	Foot	1	41									No	3	No	Female	Kiwoko hospital	Doctor	3.17	3	7	8	Caesarean section	3	Infection	No	No	No	No	No	No	Discharged home alive		In-born	others	others	Infection	0	Normal	30-60
601	2014-09-10	2014-09-10	3620		15.8	4	4			Luwero	Foot		42									No	3	No	Male	Kiwoko hospital	Doctor	3.62	Yes			Caesarean section	No	Birth Asphyxia	No	Yes	No	No	Yes	No	Discharged home alive		In-born	others	birth asphyxia	others	0	Normal	NR
602	2014-12-22	2014-12-22	3280	67	7	0	98			Luwero	Taxi	1	39	No	No	No	No	No	No	No	No	No		No	Male	Kiwoko hospital	Doctor	3.3	No	6	8	Caesarean section	Yes	Birth Asphyxia	No	No	No	No	No	No	Discharged home alive		In-born	others	birth asphyxia	others	0	Normal	>60
603	2014-03-17	2014-04-02	3390	22	5				26	Luwero	Taxi	4		No	No	No	No	No	No	No	No	No	3		Male	Another facility	Midwife/Nurse	3.3	3			Normal Vaginal	Yes	Respiratory Distress	No	Yes	No	No	Yes	No	Referred		Out-born	others	others	others	16	Normal	<30
604	2014-08-09	2014-08-20							26	Nakaseke	Boda Boda	3												No	Female	Another facility	Midwife/Nurse		3			Normal Vaginal	Yes	Respiratory Distress	No	Yes	No	No	3	Yes	Referred		Out-born	others	others	others	11		NR
605	2014-12-09	2014-12-09			5.9	0	91			Nakasongola	Foot														Female	Kiwoko hospital	Midwife/Nurse		No			Normal Vaginal	Yes	Infection	3	No	No	No	No	No	Discharged home alive		In-born	others	others	Infection	0		NR
606	2014-03-12	2014-03-13	1500	76		8	95		25	Nakaseke	Boda Boda	3		Yes	Yes	Yes	Yes	Yes	Yes	Yes	Yes	Yes	5	No	Male	Another facility	Midwife/Nurse	1.2	Yes			Normal Vaginal	Yes	Prematurity	Yes	No	No	No	Yes	No	Discharged home alive		Out-born	Prematurity/LBW/RDS	others	others	1	1500-2499	>60
607	2014-07-06	2014-07-06	2070	71	7.4	5	84		24	Luwero	Boda Boda	2		No	No	No	No	No	No	No	No	No	2	No	Male	Another facility	Midwife/Nurse	2.05	No	9	10	Normal Vaginal	Yes	Respiratory Distress	3	Yes	No	Yes	Yes	No	Discharged home alive		Out-born	Prematurity/LBW/RDS	others	others	0	1500-2499	>60
608	2014-07-24	2014-07-25	3250	40	4.5	0	96		37	Luwero	Boda Boda	5		Yes	No	No	No	No	No	Yes	No	No	3	No	Male	Kiwoko hospital	Doctor	3.5	3	8	9	Caesarean section	Yes	Infection	No	No	No	No	No	No	Discharged home alive		In-born	others	others	Infection	1	Normal	30-60
609	2014-09-30	2014-09-30	3480	68	9.2				26	Luwero	Boda Boda	3	40	No	No	No	No	No	No	No	No	No	4	No	Male	Kiwoko hospital	Doctor	3.2	Yes	2	4	Caesarean section	No	Birth Asphyxia	No	Yes	No	No	No	No	Discharged home alive		In-born	others	birth asphyxia	others	0	Normal	>60
610	2014-04-28	2014-04-28	3320	58	7.5	3	80			Luwero	Boda Boda	9		No	No	No	No	No	No	No	No	No		No	Male	Kiwoko hospital	Doctor	3.32	Yes			Caesarean section	3	Birth Asphyxia	No	No	No	No	No	No	Discharged home alive		In-born	others	birth asphyxia	others	0	Normal	30-60
611	2014-12-29	2014-12-29	1090		4.1		69			Luwero	Boda Boda	1	31	No	No	No	No	No	No	No	No	No	2		Male	Another facility	Midwife/Nurse	1.4	3	7		Normal Vaginal	Yes	Prematurity	No	Yes	No	Yes	No	No	Died	Prematurity	Out-born	Prematurity/LBW/RDS	others	others	0	<1500	NR
612	2014-05-16	2014-05-17	2640	60	3.7	1	98		20	Nakaseke	Boda Boda	2		No	No	No	No	No	No	No	No	No	2	No	Male	Kiwoko hospital	Midwife/Nurse	2.9	No	5	9	Normal Vaginal	Yes	Prematurity	No	No	No	No	No	No	Discharged home alive		In-born	Prematurity/LBW/RDS	others	others	1	Normal	30-60
613	2014-06-23	2014-06-23	2750	52	3		82	5	31	Luwero	Boda Boda	2		No	No	No	No	No	No	No	No	No		Yes	Female	Kiwoko hospital	Doctor	2.75	No	10	10	Caesarean section	Yes	Respiratory Distress	No	Yes	No	Yes	No	No	Discharged home alive		In-born	Prematurity/LBW/RDS	others	others	0	Normal	30-60
614	2014-09-23	2014-09-26	3190	60	4.1	3			28	Luwero	Boda Boda	6		Yes	No	No	Yes	No	No	No	No	No	3	Yes	Male	Another facility	Doctor	3.8	Yes	7	8	Caesarean section	3	Infection	No	No	No	No	No	No	Discharged home alive		Out-born	others	birth asphyxia	others	3	Normal	30-60
615	2014-12-08	2014-12-08		52	10.1		89			Nakaseke	Boda Boda	5		No	No	No	No	No	No	No	No	No		No	Female	Kiwoko hospital	Midwife/Nurse	1.89	3			Normal Vaginal	Yes	Prematurity	3	Yes	No	Yes	No	No	Died	Prematurity	In-born	Prematurity/LBW/RDS	others	others	0		30-60
616	2014-08-04	2014-08-04	1920	44	2.9		91		25	Luwero	Boda Boda	2	46	No	No	No	No	No	No	No	No	No	5	No	Female	Kiwoko hospital	Doctor	1.92	No	6	9	Caesarean section	No	Prematurity	No	Yes	No	No	Yes	No	Discharged home alive		In-born	Prematurity/LBW/RDS	others	others	0	1500-2499	30-60
617	2014-12-14	2014-12-15	3500	52	4.4	0	95			Luwero	Boda Boda	11		No	No	No	No	No	No	No	No	No			Female	Kiwoko hospital	Midwife/Nurse	3.5	3	8	10	Normal Vaginal	Yes	Infection	No	No	No	No	No	No	Discharged home alive		In-born	others	others	Infection	1	Normal	30-60
618	2014-05-26	2014-05-26	2560	50		0			26	Luwero	Boda Boda	1	41	No	No	No	Yes	No	No	No	No	No	4	Yes	Male	Kiwoko hospital	Midwife/Nurse	2.59	No	6	8	Normal Vaginal	No	Other	No	No	No	No	No	No	Discharged home alive		In-born	others	others	others	0	Normal	30-60
619	2014-04-24	2014-04-24	2960		7.5	2	93		21	Luwero	Boda Boda	1	40	No	No	No	No	No	No	No	No	No			Female	Kiwoko hospital	Doctor	2.96	No	6	8	Caesarean section	No	Infection	No	No	No	No	No	No	Discharged home alive		In-born	others	others	Infection	0	Normal	NR
620	2013-12-05	2014-01-02	2790	38	5.5				20	Nakaseke	Boda Boda	1		No	No	No	No	No	No	No	No	No	2	Yes	Female	Another facility	Midwife/Nurse	3.3	3			Normal Vaginal	No	Infection	No	Yes	No	No	No	No	Unknown		Out-born	others	others	others	28	Normal	30-60
621	2014-10-26	2014-10-28	2600		3.1				25	Luwero	Boda Boda	1		No	No	No	No	No	No	No	No	No		No	Female	Kiwoko hospital	Doctor	2.8	No	9	10	Caesarean section	Yes	Birth Trauma	No	No	No	No	No	No	Discharged home alive		In-born	Prematurity/LBW/RDS	others	others	2	Normal	NR
622	2014-07-25	2014-07-25	3020		16.6	2	0			Nakasongola	Boda Boda	5										No			Female	Another facility	Midwife/Nurse	3.02	3			Normal Vaginal	No	Birth Asphyxia	No	Yes	No	Yes	No	No	Died		Out-born	others	others	others	0	Normal	NR
623	2014-12-07	2014-12-07	1890	60	5.4	2	72		17	Luwero	Ambulance	1		No	No	No	No	No	No	No	No	No	5	No	Female	Kiwoko hospital	Midwife/Nurse	1.89	3			Normal Vaginal	3	Prematurity	No	Yes	No	No	No	No	Discharged home alive		In-born	Prematurity/LBW/RDS	others	others	0	1500-2499	30-60
624	2014-12-18	2014-12-18	1120	58	2.6	2	98			Other	Taxi	6		No	No	No	No	No	No	No	No	No		No	Female	Another facility	Midwife/Nurse	1.12	3			Normal Vaginal	Yes	Prematurity	Yes	No	No	No	No	No	Discharged home alive		Out-born	Prematurity/LBW/RDS	others	others	0	<1500	30-60
625	2014-11-07	2014-11-07	1290		1.3		99		24	Luwero	Boda Boda	1	36	Yes	No	No	Yes	No	No	No		No	5	No	Male	Another facility	Midwife/Nurse	1.29	No			Normal Vaginal	Yes	Prematurity	No	No	No	No	No	No	Discharged home alive		Out-born	Prematurity/LBW/RDS	others	others	0	<1500	NR
626	2014-04-29	2014-04-29	3390	71	10.1		40		17	Nakaseke	Foot	1		No	No	Yes	No	Yes	No	No	No	No		No	Male	Kiwoko hospital	Midwife/Nurse	3.39	Yes	5	6	Normal Vaginal	No	Birth Asphyxia	No	Yes	Yes	No	No	No	Discharged home alive		In-born	others	birth asphyxia	others	0	Normal	>60
627	2014-07-30	2014-07-31	2870		5.5					Luwero	Boda Boda	1	41	Yes	No	No	No	No	No	No	No	No	2	Yes	Male	Kiwoko hospital	Midwife/Nurse	2.9	3	9	10	Normal Vaginal	Yes	Infection	No	No	No	No	No	No	Discharged home alive		In-born	others	others	Infection	1	Normal	NR
628	2014-04-28	2014-04-28	4150	76	1	0	97			Luwero	Ambulance	5										No	2	No	Male	Kiwoko hospital	Doctor	4.1	3	7	10	Caesarean section	Yes	Hypoglycemia	No	No	No	No	No	No	Discharged home alive		In-born	others	others	others	0	Normal	>60
629	2014-06-05	2014-06-06	3080	50	4.5	0	100		28	Luwero	Boda Boda	4		No	Yes	No	Yes	No	No	No	No	No	3	Yes	Male	Kiwoko hospital	Midwife/Nurse	3.3	No	8	9	Normal Vaginal	Yes	Infection	No	No	No	No	No	No	Discharged home alive		In-born	others	others	Infection	1	Normal	30-60
630	2014-12-15	2014-12-16	2000	79	7.8	6	100			Nakasongola	Boda Boda	1										No		No	Female	Another facility	Midwife/Nurse	2	3			Normal Vaginal	3	Respiratory Distress	No	No	No	No	No	No	Discharged home alive		Out-born	Prematurity/LBW/RDS	others	others	1	1500-2499	>60
631	2014-06-09	2014-06-09	2200	72	8.7	3	95		29	Nakaseke	Boda Boda	4	37	No	No	No	No	No	No	No	No	No	4	Yes	Female	Kiwoko hospital	Doctor	2.2	No	8	10	Caesarean section	Yes	Prematurity	Yes	No	No	No	No	No	Discharged home alive		In-born	Prematurity/LBW/RDS	others	others	0	1500-2499	>60
632	2014-04-01	2014-04-28	1950	62					18	Luwero	Taxi	2		No	No	No	No	No	No	No	No	No		No	Male	Home	Midwife/Nurse		No			Normal Vaginal	Yes	Prematurity	No	No	No	No	Yes	No	Discharged home alive		Out-born	others	others	others	27	1500-2499	>60
633	2014-12-06	2014-12-06	1700		3					Nakaseke	Foot														Female	Kiwoko hospital	Doctor	1.8	3			Caesarean section	3	Prematurity	3	No	No	No	No	No	Discharged home alive		In-born	Prematurity/LBW/RDS	others	others	0	1500-2499	NR
634	2014-01-05	2014-01-05	2960	40	2.9		79		23	Luwero	Boda Boda	1	39									No	4	No	Female	Kiwoko hospital	Doctor	2.95	Yes	7	8	Caesarean section	No	Infection	No	Yes	No	Yes	No	No	Referred		In-born	others	others	others	0	Normal	30-60
635	2014-02-03	2014-02-03	3100	54	3.2	2	76		25	Other	Taxi	1	43	No	No	Yes	No		No	No	Yes	No	3	No	Female	Another facility	Midwife/Nurse	3.1	No			Normal Vaginal	Yes	Infection	No	Yes	No	No	No	No	Discharged home alive		Out-born	others	others	Infection	0	Normal	30-60
636	2014-08-04	2014-08-04	2270	48	3.4	8	79		25	Luwero	Boda Boda	2	36	No	No	No	No	No	No	No	No	No	5	Yes	Male	Kiwoko hospital	Doctor	2.3	3			Caesarean section	3	Respiratory Distress	Yes	No	No	No	Yes	No	Referred		In-born	others	others	others	0	1500-2499	30-60
637	2014-07-07	2014-07-18	2050	78	15.2	3	78		20	Nakasongola	Boda Boda	1	40	No	No	No	No	No	No	No	No	No	5		Female	Another facility	Midwife/Nurse	2.8	3	10	10	Normal Vaginal	Yes	Infection	No	Yes	No	No	No	No	Died	Infection	Out-born	others	others	Infection	11	1500-2499	>60
638	2014-08-11	2014-08-11	1970	44	3	0	98		22	Nakaseke	Boda Boda	2	40	No	No	No	No	No	No	No	No	No	4	No	Female	Kiwoko hospital	Midwife/Nurse	2.1	No	7	10	Normal Vaginal	Yes	Hypoglycemia	No	No	No	No	Yes	No	Discharged home alive		In-born	Prematurity/LBW/RDS	others	others	0	1500-2499	30-60
639	2014-02-25	2014-02-26	2140	66	3.7	5	83		21	Nakaseke	Boda Boda	1		Yes	No	No	No	No	No	No	No	No		No	Female	Kiwoko hospital	Midwife/Nurse	2.23	Yes	4	6	Normal Vaginal	No	Birth Asphyxia	No	Yes	No	No	No	No	Discharged home alive		In-born	others	others	others	1	1500-2499	>60
640	2014-03-01	2014-03-02	2270	63	3.3	1	99		23	Luwero	Boda Boda	3	34	No	No	No	No	No	No	No	No	No	3	No	Female	Kiwoko hospital	Midwife/Nurse	2.3	No	10	10	Normal Vaginal	Yes	Prematurity	No	No	No	No	Yes	No	Discharged home alive		In-born	Prematurity/LBW/RDS	others	others	1	1500-2499	>60
641	2014-02-13	2014-02-15	3090	46	4.8	0	100		20	Luwero	Taxi	2		No	No	No	No	No	No	No	No	No	3	No	Male	Another facility	Midwife/Nurse	3.5	3			Normal Vaginal	Yes	Infection	No	No	No	No	No	No	Discharged home alive		Out-born	others	others	Infection	2	Normal	30-60
642	2014-07-21	2014-07-21	2070	53	6	1	97		28	Nakaseke	Boda Boda	2		No	No	No	No	Yes	Yes	Yes		No	4	No	Female	Kiwoko hospital	Doctor	2.09	No	9	10	Normal Vaginal	Yes	Prematurity	Yes	No	No	No	No	No	Discharged home alive		In-born	Prematurity/LBW/RDS	others	others	0	1500-2499	30-60
643	2014-04-28	2014-04-28	2160	71	1.6	0	94			Luwero	Boda Boda	1	31									No	4	No	Male	Kiwoko hospital	Midwife/Nurse	2.2	3	10	10	Normal Vaginal	3	Low birth weight	Yes	No	No	No	No	No	Discharged home alive		In-born	Prematurity/LBW/RDS	others	others	0	1500-2499	>60
644	2014-04-13	2014-04-16	2810	35	3.7	0	96		24	Other	Taxi	1		No	No	No	No	No	No	No	No	No	7	Yes	Male	Kiwoko hospital	Doctor	3.1	No	7	8	Caesarean section	Yes	Infection	No	No	No	No	No	No	Discharged home alive		In-born	others	others	Infection	3	Normal	30-60
645	2014-04-25	2014-04-25	3440	49	1.4					Nakaseke	Boda Boda	2		No	No	No	No	No	No	No	No	No	5		Male	Kiwoko hospital	Doctor	3.05	3	9	10	Caesarean section	3	Infection	No	Yes	No	No	No	No	Discharged home alive		In-born	others	others	Infection	0	Normal	30-60
646	2014-04-18	2014-04-18	2200	60	5.6	2	82			Other	Taxi	1	35									No	2	No	Male	Kiwoko hospital	Midwife/Nurse	2.2	No	4	10	Normal Vaginal	No	Low birth weight	No	Yes	No	No	Yes	No	Discharged home alive		In-born	Prematurity/LBW/RDS	others	others	0	1500-2499	30-60
647	2014-05-26	2014-06-05	2890		5.2	0	97		26	Luwero	Taxi	1		No	No	Yes	No	Yes	No	No	No	No	3	Yes	Male	Kiwoko hospital	Midwife/Nurse	2.59	No	6	8	Normal Vaginal	No	Infection	No	No	No	No	No	No	Discharged home alive		In-born	others	others	Infection	10	Normal	NR
648	2014-10-30	2014-11-09	3980	62	6.6	0	100			Luwero	Boda Boda	5	40	No	No	No	No	No	No	No	No	No	4	Yes	Male	Another facility	Doctor	3.8	3			Caesarean section	3	Infection	No	No	No	No	No	No	Discharged home alive		Out-born	others	others	Infection	10	Normal	>60
649	2014-04-07	2014-04-08	1750		4.6	3	95		21	Luwero	Taxi	2		Yes	No	No	No	No	No	No	No	No	2	No	Male	Another facility	Midwife/Nurse	1.74	Yes			Normal Vaginal	Yes	Prematurity	Yes	No	No	No	3	No	Referred		Out-born	others	others	others	1	1500-2499	NR
650	2014-02-01	2014-02-01	2260	53	1		78			Nakaseke	Boda Boda	3										No	0	No	Male	Kiwoko hospital	Doctor	4	No	4	6	Caesarean section	Yes	Birth Asphyxia	No	Yes	No	No	Yes	No	Discharged home alive		In-born	others	birth asphyxia	others	0	1500-2499	30-60
651	2014-02-16	2014-02-23	1690	56	3.9	2	90		20	Nakaseke	Boda Boda	1		No	No	No	No	No	No	No	No	No	3	No	Female	Home	Midwife/Nurse		No			Normal Vaginal	3	Prematurity	No	Yes	No	No	Yes	Yes	Died	Infection	Out-born	others	others	Infection	7	1500-2499	30-60
652	2014-01-11	2014-02-07	4120	52	7.9		99		21	Nakaseke	Boda Boda	2		Yes	No	No	No	No	No	No	No	No	4	Yes	Female	Kiwoko hospital	Midwife/Nurse	3.5	3			Normal Vaginal	Yes	Other	No	No	No	No	No	No	Discharged home alive		In-born	others	others	others	27	Normal	30-60
653	2014-07-22	2014-07-22	1550	70	2	2	99		25	Nakaseke	Boda Boda	6			No		No		No		No	No	2	No	Male	Another facility	Midwife/Nurse	1.55	No			Normal Vaginal	No	Prematurity	Yes	No	No	No	No	No	Discharged home alive		Out-born	Prematurity/LBW/RDS	others	others	0	1500-2499	>60
654	2014-12-06	2014-12-06	1960	51	4.3	3	95		31	Other	Boda Boda	5		Yes	No	No	No	No	No	No		No	3	No	Male	Kiwoko hospital	Midwife/Nurse	1.96	3	4	7	Normal Vaginal	3	Prematurity	No	Yes	No	No	No	No	Discharged home alive		In-born	Prematurity/LBW/RDS	others	others	0	1500-2499	30-60
655	2014-04-22	2014-04-24	2970	56	3.8				17	Nakaseke	Boda Boda	1		No	No	No	No	No	No		No	No	4	No	Female	Another facility	Midwife/Nurse	3.2	3	4	6	Normal Vaginal	Yes	Birth Asphyxia	No	No	No	No	No	No	Discharged home alive		Out-born	others	others	Infection	2	Normal	30-60
656	2014-06-07	2014-06-07	3340	60	6		94			Nakasongola	Taxi	7		No	No	Yes	No	Yes	No	Yes	No	No	4		Male	Kiwoko hospital	Midwife/Nurse	3.34	3	7	9	Caesarean section	3	Infection	No	No	No	No	No	No	Discharged home alive		In-born	others	others	Infection	0	Normal	30-60
657	2014-03-11	2014-03-25	3250	10	11.3	1	77		27	Luwero	Boda Boda	4		No	No	Yes	No	Yes	No	No	No	No	4	No	Male	Another facility	Midwife/Nurse	3.8	3			Normal Vaginal	3	Infection	No	Yes	No	Yes	No	No	Died	Other	Out-born	others	others	others	14	Normal	<30
658	2014-12-29	2014-12-29	3200	80	6.6	0	96			Nakasongola	Boda Boda	1		Yes	No	No	No	No	No	No	No	No	5	Yes	Male	Kiwoko hospital	Midwife/Nurse	3.3	Yes		10	Normal Vaginal	3	Infection	No	No	No	No	No	No	Discharged home alive		In-born	others	others	Infection	0	Normal	>60
659	2014-02-17	2014-02-17	1240	28	6.6				27	Luwero	Boda Boda	4	27	Yes		No		No		No		No			Female	Kiwoko hospital	Midwife/Nurse	1.24	3			Normal Vaginal	Yes	Prematurity	Yes	Yes	No	Yes	Yes	No	Discharged home alive		In-born	Prematurity/LBW/RDS	others	others	0	<1500	<30
660	2014-03-16	2014-03-16	3370	24	9.7				29	Nakaseke	Boda Boda	5		No	No	No	No	No	No	No	No	No	5	No	Female	Kiwoko hospital	Doctor	3.37	Yes	2	4	Caesarean section	No	Birth Asphyxia	No	Yes	No	No	No	No	Died	Birth Asphyxia	In-born	others	birth asphyxia	others	0	Normal	<30
661	2014-11-12	2014-11-29	3770		8.8	5	95		22	Nakaseke	Boda Boda	2	43	No	No	No	No	No	No	No	No	No	4	Yes	Female	Kiwoko hospital	Midwife/Nurse	3.3	No	8	10	Normal Vaginal	Yes	Infection	No	No	No	No	No	No	Discharged home alive		In-born	others	others	Infection	17	Normal	NR
662	2014-05-23	2014-06-01	1630		2.9	0	99		26	Other	Taxi	2		Yes	No	No	No	No	No	Yes	No	No	1	No	Female	Another facility	Doctor	1.8	Yes			Caesarean section	Yes	Infection	No	No	No	No	No	No	Discharged home alive		Out-born	Prematurity/LBW/RDS	others	others	9	1500-2499	NR
663	2014-03-27	2014-04-15	4120	55	5.8	0			23	Nakaseke	Taxi	2		No	No	No	No	No	No	No	No	No	6	Yes	Male	Another facility	TBA		Yes			Normal Vaginal	Yes	Infection	No	No	No	No	No	No	Discharged home alive		Out-born	others	others	Infection	19	Normal	30-60
664	2014-04-12	2014-04-14	3800		5.5		96		20	Nakasongola	Boda Boda	1		No	No	No	No	No	No	No	No	No	3	No	Female	Kiwoko hospital	Doctor	3.8	No	9	10	Caesarean section	Yes	Infection	No	No	No	No	No	No	Discharged home alive		In-born	others	others	Infection	2	Normal	NR
665	2014-05-03	2014-05-03	3790	94	7.5	5	68			Nakasongola	Taxi	1										No			Male	Kiwoko hospital	Doctor	3.97	Yes	4	6	Caesarean section	No	Infection	No	Yes	No	No	No	No	Discharged home alive		In-born	others	birth asphyxia	others	0	Normal	>60
666	2014-08-13	2014-08-13	3510	30	1.4	0	100			Other	Taxi	6		No	Yes	No	No	No	No	No	No	No	1	No	Male	Kiwoko hospital	Doctor	3.51	3			Caesarean section	3	Hypoglycemia	No	No	No	No	No	No	Discharged home alive		In-born	others	others	others	0	Normal	30-60
667	2014-03-19	2014-03-20	3380	54	4.2				19	Nakaseke	Taxi	2		No	No	No	No	No	No	No	No	No		No	Male	Another facility	Midwife/Nurse	3.6	3			Normal Vaginal	Yes	Infection	No	No	No	No	No	No	Discharged home alive		Out-born	others	others	Infection	1	Normal	30-60
668		2014-10-10	2280	42	3.7	0	95		18	Nakaseke	Boda Boda	1		No	No	No	No	No	No	No	No	No		No	Female	Kiwoko hospital	Midwife/Nurse		No			Normal Vaginal	Yes	Prematurity	No	No	No	No	Yes	No	Discharged home alive		In-born	Prematurity/LBW/RDS	others	others		1500-2499	30-60
669	2014-09-14	2014-09-14	3180	42	8.3	3	82			Luwero	Foot	9			No		No		No		No	No	2	No	Male	Kiwoko hospital	Midwife/Nurse	3.18	Yes	5	7	Normal Vaginal	No	Birth Asphyxia	No	Yes	No	No	Yes	No	Discharged home alive		In-born	others	others	Infection	0	Normal	30-60
670	2014-02-11	2014-02-14	2610	40	5	0	100		25	Nakaseke	Taxi	4		No	No	No	No	No	No	No	No	No	4	Yes	Female	Another facility	Midwife/Nurse	2.05	3			Normal Vaginal	Yes	Infection	No	No	No	No	No	No	Discharged home alive		Out-born	others	others	Infection	3	Normal	30-60
671	2014-05-02	2014-05-02	1780		6.2	5	62		23	Luwero	Boda Boda	3	32	Yes	No	No	No	No	Yes	No	No	No	4	No	Female	Another facility	Midwife/Nurse	2	3	10	10	Normal Vaginal	Yes	Prematurity	Yes	Yes	Yes	Yes	Yes	No	Unknown		Out-born	others	others	others	0	1500-2499	NR
672	2014-08-22	2014-08-22	1670	62		4	100		20	Nakaseke	Boda Boda	1	34	No	No	No	No	No	No	No	No	No	2	No	Male	Kiwoko hospital	Doctor	1.67	No	4	5	Caesarean section	No	Prematurity	Yes	No	No	No	Yes	Yes	Discharged home alive		In-born	Prematurity/LBW/RDS	others	others	0	1500-2499	>60
673	2014-10-30	2014-10-30	3970	38	3	0	94		25	Luwero	Foot	1	39	No	No	No	No	No	No	No	No	No		Yes	Male	Kiwoko hospital	Midwife/Nurse	4	No	1	5	Normal Vaginal	Yes	Hypoglycemia	No	No	No	No	No	No	Discharged home alive		In-born	others	others	others	0	Normal	30-60
674	2014-07-31	2014-07-31	2510	82	5.9				16	Nakaseke	Boda Boda	1	39	No	No	No	No	No	No	No	No	No		No	Male	Kiwoko hospital	Midwife/Nurse	2.5	Yes	5	6	Normal Vaginal	Yes	Birth Asphyxia	No	No	No	No	No	No	Discharged home alive		In-born	others	birth asphyxia	others	0	Normal	>60
675	2014-02-01	2014-02-01	2650	53	4					Luwero	Boda Boda	6	42												Male	Kiwoko hospital	Midwife/Nurse	2.65	No			Normal Vaginal	Yes		No	No	No	No	No	No	Discharged home alive		In-born	others	others	others	0	Normal	30-60
676	2014-10-19	2014-10-19	3930	65	3.3	2	85		28	Nakaseke	Boda Boda	4	42									No		Yes	Female	Kiwoko hospital	Midwife/Nurse	3.93	Yes	6	7	Normal Vaginal	No	Respiratory Distress	No	No	No	No	No	No	Discharged home alive		In-born	others	birth asphyxia	others	0	Normal	>60
677	2014-11-18	2014-11-18	3060		14.6					Luwero	Boda Boda		39									No			Female	Kiwoko hospital	Midwife/Nurse	3	Yes	6	4	Normal Vaginal	No	Birth Asphyxia	No	Yes	No	No	No	No	Discharged home alive		In-born	others	birth asphyxia	others	0	Normal	NR
678	2014-07-05	2014-07-05	3180	0	11		50			Nakaseke	Boda Boda	2										No		Yes	Male	Kiwoko hospital	Midwife/Nurse	3.18	No	2	4	Normal Vaginal	No	Birth Asphyxia	No	Yes	No	No	No	No	Died	Birth Asphyxia	In-born	others	birth asphyxia	others	0	Normal	<30
679	2014-11-13	2014-11-13	4590	68	4.5	4	86		29	Nakaseke	Taxi	8	44	No	No	No	No	No	No	No	No	No	4	Yes	Male	Kiwoko hospital	Doctor	4.59	No	10	10	Caesarean section	Yes	Respiratory Distress	No	No	No	No	No	No	Discharged home alive		In-born	Prematurity/LBW/RDS	others	others	0	Normal	>60
680	2014-12-09	2014-12-09	1980		3.4		96			Nakaseke	Foot														Female	Kiwoko hospital	Midwife/Nurse	1.98	No			Normal Vaginal	Yes	Prematurity	No	No	No	No	No	No	Discharged home alive		In-born	Prematurity/LBW/RDS	others	others	0	1500-2499	NR
681	2014-12-06	2014-12-15	3570		7.2		96			Nakaseke	Boda Boda											No			Male	Kiwoko hospital	Midwife/Nurse	3.3	3			Normal Vaginal	3	Infection	No	No	No	No	No	No	Discharged home alive		In-born	others	others	others	9	Normal	NR
682	2014-05-23	2014-05-23	1810	59	10.7	1	98		35	Luwero	Boda Boda	8		No	No	Yes	No	No	No	No	No	No	2	No	Female	Another facility	Doctor	1.22	3			Caesarean section	Yes	Prematurity	No	No	No	No	No	No	Discharged home alive		Out-born	Prematurity/LBW/RDS	others	others	0	1500-2499	30-60
683	2014-09-28	2014-09-28	1290	64	8.7	8	50		19	Luwero	Ambulance	1		No	No	Yes	No	No	No	No	No	No		No	Female	Another facility	Midwife/Nurse	1.2	No	7		Normal Vaginal	3	Prematurity	No	Yes	No	Yes	No	No	Died	Prematurity	Out-born	Prematurity/LBW/RDS	others	others	0	<1500	>60
684	2014-04-14	2014-04-18	2030	54	8.7	0	93		20	Nakasongola	Taxi	1	39									No			Female	Another facility	Midwife/Nurse		3			Normal Vaginal	No	Infection	No	Yes	Yes	No	Yes	No	Discharged home alive		Out-born	others	others	Infection	4	1500-2499	30-60
685	2014-10-14	2014-10-16	3570	80	6.4	4	82		25	Nakaseke	Taxi	4		No	No	No	No		Yes	Yes	No	No	5	No	Female	Another facility	Midwife/Nurse	3.57	3			Normal Vaginal	3	Respiratory Distress	No	Yes	No	No	No	No	Discharged home alive		Out-born	others	others	Infection	2	Normal	>60
686	2014-06-17	2014-06-17	1660	58	2.9	5	93		17	Nakaseke	Boda Boda	1	31	No	No	No	No	No	No	No	No	No	2	No	Male	Another facility	Midwife/Nurse	1.7	No	8	10	Normal Vaginal	Yes	Prematurity	Yes	Yes	No	Yes	No	No	Discharged home alive		Out-born	Prematurity/LBW/RDS	others	others	0	1500-2499	30-60
687	2014-01-30	2014-01-30	2870	29	10	4	94		15	Nakaseke	Boda Boda	1		No	No	No	No	No	No	No	No	No	2	No	Female	Kiwoko hospital	Doctor	2.87	Yes	6	7	Caesarean section	3	Respiratory Distress	No	No	No	No	No	No	Discharged home alive		In-born	others	others	Infection	0	Normal	<30
688	2014-08-23	2014-08-23	1770	72	4	1	100			Nakaseke	Foot		30									No			Male	Kiwoko hospital	Doctor	1.8	No	9	10	Caesarean section	Yes	Prematurity	Yes	No	No	No	No	No	Discharged home alive		In-born	Prematurity/LBW/RDS	others	others	0	1500-2499	>60
689	2014-10-31	2014-10-31	3670	63	4.6	0	96		26	Nakaseke	Boda Boda	3	39	Yes	No	No	No	No	No	No	No	No	5	Yes	Male	Kiwoko hospital	Midwife/Nurse	3.8	No	8	10	Normal Vaginal	Yes	Infection	No	No	No	No	No	No	Discharged home alive		In-born	others	others	Infection	0	Normal	>60
690	2014-04-13	2014-04-13	2200	78	3.1	1	92		20	Nakaseke	Boda Boda	2		No	No	No	No	No	No	No	No	No	2	No	Male	Another facility	Midwife/Nurse	2.2	No			Normal Vaginal	Yes	Low birth weight	No	No	No	No	Yes	No	Discharged home alive		Out-born	Prematurity/LBW/RDS	others	others	0	1500-2499	>60
691	2014-03-07	2014-03-08	1790	59	5	5	66		28	Other	Foot	5		No	No	No	No	No	No	No	No	No	3	Yes	Female	Kiwoko hospital	Midwife/Nurse	1.79	No	5	7	Caesarean section	No	Prematurity	No	Yes	No	Yes	Yes	No	Discharged home alive		In-born	Prematurity/LBW/RDS	others	others	1	1500-2499	30-60
692	2014-08-24	2014-09-07	2060	38	4.9	1	85			Other	Boda Boda	7		No	No	No	No	No	No	No	No	No	5	No	Female	Another facility	Midwife/Nurse	3.2	3	10	10	Normal Vaginal	Yes	Infection	No	No	No	No	No	No	Discharged home alive		Out-born	others	others	Infection	14	1500-2499	30-60
693	2014-04-02	2014-04-02	1670		2.9	5	90		25	Other	Taxi	4	32	No	No	No	No	No	No	No	No	No		No	Male	Home	Midwife/Nurse	1.67	3			Normal Vaginal	Yes	Prematurity	Yes	No	No	No	No	No	Discharged home alive		Out-born	Prematurity/LBW/RDS	others	others	0	1500-2499	NR
694	2014-11-30	2014-11-30	3490		6.6	0	31	5	22	Nakaseke	Foot	1	42	Yes	No	No	No	No	No	No	No	No	5	Yes	Female	Kiwoko hospital	Doctor	3.2	Yes	2	3	Caesarean section	No	Birth Asphyxia	No	No	No	No	No	No	Died	Birth Asphyxia	In-born	others	birth asphyxia	others	0	Normal	NR
695	2014-09-27	2014-09-28	2150	49	5.3	7	64		29	Luwero	Boda Boda	6	32	Yes	No	Yes	No	No	No	Yes	No	No	2	No	Male	Another facility	Doctor	2.2	3	6	9	Caesarean section	Yes	Respiratory Distress	No	Yes	No	No	No	No	Referred		Out-born	others	others	others	1	1500-2499	30-60
696	2014-01-27	2014-01-27	3500		4		85		19	Nakaseke	Taxi	2	38	No	Yes	No	No	Yes	No	No	No	No	3	No	Female	Kiwoko hospital	Doctor	3.5	No	3	8	Normal Vaginal	Yes	Respiratory Distress	No	No	No	No	No	No	Discharged home alive		In-born	Prematurity/LBW/RDS	others	others	0	Normal	NR
697	2014-09-21	2014-09-21	3780	52	8.2	1	100			Luwero	Foot	1		Yes	No	No	No	No	No	No	No	No	3	No	Male	Kiwoko hospital	Doctor	3.5	Yes	7	9	Caesarean section	3	Infection	No	No	No	No	No	No	Discharged home alive		In-born	others	others	Infection	0	Normal	30-60
698	2014-09-22	2014-09-22	3230	58	2.8	1	100		21	Nakasongola	Boda Boda	1		No	No	No	No	No	No	No	No	No	3	No	Male	Kiwoko hospital	Doctor	3.9	Yes	7	9	Caesarean section	Yes	Infection	No	Yes	No	No	No	Yes	Discharged home alive		In-born	others	others	Infection	0	Normal	30-60
699	2014-01-28	2014-01-28	1030	43	7.6	7	30		22	Luwero	Boda Boda	4		No	No	Yes	No	No	No	No	No	No	1	No	Male	Kiwoko hospital	Doctor	1.03	No	3	5	Normal Vaginal	No	Prematurity	No	Yes	No	Yes	Yes	No	Died	Prematurity	In-born	Prematurity/LBW/RDS	others	others	0	<1500	30-60
700	2014-06-10	2014-06-10	1620	64	3.3	5	96		18	Luwero	Boda Boda	1	33	No	No	No	No	No	No	No	No	Yes	2		Male	Another facility	Midwife/Nurse	1.6	3	8	10	Normal Vaginal	Yes	Prematurity	No	No	No	No	Yes	No	Discharged home alive		Out-born	Prematurity/LBW/RDS	others	others	0	1500-2499	>60
701	2014-12-02	2014-12-05	2800	49	4.7	0	99		26	Luwero	Boda Boda	1	38	No		No		No		No		No	5	No	Female	Kiwoko hospital	Doctor	3.4	Yes	10	10	Caesarean section	Yes	Infection	No	No	No	No	No	No	Discharged home alive		In-born	others	others	Infection	3	Normal	30-60
702	2014-10-11	2014-10-11	2440	97	7.9	0	96		17	Nakasongola	Taxi	1										No	5		Female	Kiwoko hospital	Midwife/Nurse	2.68	No	4	7	Normal Vaginal	No	Birth Asphyxia	No	No	No	No	No	No	Discharged home alive		In-born	others	birth asphyxia	others	0	1500-2499	>60
703	2014-03-11	2014-03-13	2980	84	5		96		24	Luwero	Taxi	2		No	No	No	No	No	No	No	No	No	2	No	Female	Kiwoko hospital	Doctor	3.4	No	10	10	Caesarean section	Yes	Infection	No	No	No	No	No	No	Discharged home alive		In-born	others	others	Infection	2	Normal	>60
704	2014-04-21	2014-05-15	4220		6.9	0	99		21	Nakaseke	Foot	2	40	No	No	No	No	No	No	No	No	No	6	Yes	Male	Kiwoko hospital	Midwife/Nurse	3.4	No			Normal Vaginal	Yes	Infection	No	No	No	No	No	No	Discharged home alive		In-born	others	others	Infection	24	Normal	NR
705	2014-10-16	2014-10-16	2340	97	2.5	1	93		20	Nakaseke	Boda Boda	2		No	No	Yes	No	No	No	No	No	No	5	Yes	Male	Kiwoko hospital	Midwife/Nurse	2.4	3	8	10	Normal Vaginal	Yes	Low birth weight	No	No	No	No	No	No	Discharged home alive		In-born	Prematurity/LBW/RDS	others	others	0	1500-2499	>60
706	2014-04-14	2014-04-18	2000	47	3.2		97		20	Nakasongola	Taxi	1	39											No	Female	Another facility	Midwife/Nurse	2.4	3			Normal Vaginal	No	Infection	No	No	No	No	Yes	No	Discharged home alive		Out-born	others	others	Infection	4	1500-2499	30-60
707	2014-11-03	2014-11-03	940	56	8	7	68		17	Luwero	Boda Boda	1		No	No	No	No	No	No	No	No	No	2	No	Female	Another facility	Midwife/Nurse	1	No	6	8	Normal Vaginal	Yes	Prematurity	3	No	No	No	No	No	Discharged home alive		Out-born	Prematurity/LBW/RDS	others	others	0	<1500	30-60
708	2014-09-15	2014-10-11	3900				99		27	Nakaseke	Boda Boda	4	38	No	No	No	No	No	No	No	No	No	5	Yes	Male	Kiwoko hospital	Midwife/Nurse	3.7	3			Normal Vaginal	Yes	Infection	No	Yes	No	Yes	No	No	Died	Infection	In-born	others	others	Infection	26	Normal	NR
709	2014-06-14	2014-06-15	2320	34		3	74		19	Nakaseke	Boda Boda	1		No	No	No	No	No	No	No	No	No	2	No	Female	Another facility	Midwife/Nurse	2.5	Yes	6	8	Normal Vaginal	No	Birth Asphyxia	No	Yes	No	Yes	No	No	Died	Birth Asphyxia	Out-born	others	birth asphyxia	others	1	1500-2499	30-60
710	2014-03-14	2014-03-14	1630			2	92		24	Luwero	Taxi	2		No	No	No	No	No	No	No	No	No	2	No	Male	Another facility	Midwife/Nurse	1.63	Yes			Normal Vaginal	Yes	Prematurity	No	Yes	No	No	Yes	No	Discharged home alive		Out-born	Prematurity/LBW/RDS	others	others	0	1500-2499	NR
711	2014-01-10	2014-01-11	1690	67	4.9		94		24	Nakaseke	Boda Boda	4	32	No	No	No	No	No	No	No	No	No	5	No	Female	Another facility	Midwife/Nurse	1.4	3	6	8	Normal Vaginal	Yes	Prematurity	Yes	No	No	No	Yes	No	Discharged home alive		Out-born	Prematurity/LBW/RDS	others	others	1	1500-2499	>60
712	2014-01-17	2014-01-20	3020	44	3.2	1	95		42	Nakaseke	Taxi	7	44	No	No	No	No	No	No	No	No	No	3	No	Female	Kiwoko hospital	Midwife/Nurse	3.34	No			Normal Vaginal	Yes	Infection	No	No	No	No	No	No	Discharged home alive		In-born	others	others	Infection	3	Normal	30-60
713	2014-09-13	2014-09-14	2600		3		94		22	Nakaseke	Boda Boda	3	38	No	No	No	No	No	No	No	No	No	3		Female	Another facility	TBA	2.6	Yes			Normal Vaginal	No	Respiratory Distress	No	Yes	Yes	No	No	No	Discharged home alive		Out-born	Prematurity/LBW/RDS	others	others	1	Normal	NR
714	2014-03-20	2014-03-21	1690	40					24	Nakaseke	Boda Boda	2	28	No	No	No	No	No	No	No	No	No		No	Male	Another facility	Midwife/Nurse	1.69	3	6	9	Normal Vaginal	No	Prematurity	Yes	Yes	No	Yes	Yes	No	Died	Prematurity	Out-born	Prematurity/LBW/RDS	others	others	1	1500-2499	30-60
715	2014-11-26	2014-12-04	1610		2.2		7	10	20	Luwero	Boda Boda	2		No	No	No	No	No	No	No	No	No	3	No	Male	Another facility	Midwife/Nurse	2	No	8	10	Normal Vaginal	Yes	Infection	3	Yes	No	Yes	No	No	Died	Infection	Out-born	others	others	Infection	8	1500-2499	NR
716	2014-02-12	2014-02-12	1900	80	4.8	7	85		24	Luwero	Boda Boda	1		Yes	No	No	No	No	No	No	No	No	3	No	Male	Kiwoko hospital	Midwife/Nurse	1.9	3	8	10	Caesarean section	Yes	Prematurity	Yes	Yes	No	No	Yes	No	Discharged home alive		In-born	Prematurity/LBW/RDS	others	others	0	1500-2499	>60
717	2014-08-23	2014-08-23	2910		5.8	2	29			Nakasongola	Taxi	1				No		No		No		No	2	No	Male	Kiwoko hospital	Doctor	2.9	3	5	6	Caesarean section	No	Birth Asphyxia	No	Yes	No	No	No	No	Discharged home alive		In-born	others	birth asphyxia	others	0	Normal	NR
718	2014-11-07	2014-11-07	1450		1.3		90		24	Luwero	Boda Boda	2		No	No	No	No	No	No	No	No	No		No	Female	Another facility	Midwife/Nurse	1.45	3			Normal Vaginal	Yes	Prematurity	3	No	No	No	3	No	Discharged home alive		Out-born	Prematurity/LBW/RDS	others	others	0	<1500	NR
719	2014-10-24	2014-10-24	2380	65	5.5					Nakaseke	Boda Boda												3	No	Male	Kiwoko hospital	Midwife/Nurse	2.4	3	7	8	Normal Vaginal	Yes	Prematurity	No	No	No	No	No	No	Discharged home alive		In-born	Prematurity/LBW/RDS	others	others	0	1500-2499	>60
720	2014-02-25	2014-02-28	970	55	2.1	3	88	5	19	Luwero	Boda Boda	2		No	No	No	No	No	No	No	No	No	0	No	Female	Another facility	Midwife/Nurse	0.97	Yes			Normal Vaginal	Yes	Prematurity	Yes	Yes	Yes	Yes	Yes	Yes	Discharged home alive		Out-born	Prematurity/LBW/RDS	others	others	3	<1500	30-60
721	2014-03-14	2014-03-14	1420	35	13.1	8	100		33	Nakaseke	Boda Boda	8		No	No	No	No	No	No	No	No	No	4	Yes	Male	Home	Midwife/Nurse	1.42	3			Normal Vaginal	No	Birth Asphyxia	No	Yes	No	Yes	Yes	No	Discharged home alive		Out-born	Prematurity/LBW/RDS	others	others	0	<1500	30-60
722	2014-09-18	2014-09-19	2910	68		5	100		28	Luwero	Taxi	3	40	No	No	No	No	No	No	No	No	No		No	Male	Kiwoko hospital	Midwife/Nurse	2.91	Yes	2	5	Normal Vaginal	No	Birth Asphyxia	No	Yes	No	Yes	No	No	Discharged home alive		In-born	others	birth asphyxia	others	1	Normal	>60
723	2014-07-12	2014-07-12	1310		5.2	7	27		17	Nakaseke	Boda Boda	1	28	No	No	No	No	No	No	No	No	No	2	Yes	Male	Kiwoko hospital	Midwife/Nurse	1.31	3			Normal Vaginal	Yes	Prematurity	No	Yes	No	No	Yes	Yes	Discharged home alive		In-born	Prematurity/LBW/RDS	others	others	0	<1500	NR
724	2014-05-14	2014-05-15	4100	62	3.7				24	Luwero	Taxi	2	40	No	No	No	No	No	No	No	No	No	6	Yes	Male	Kiwoko hospital	Midwife/Nurse	4.2	Yes	7	9	Normal Vaginal	No	Infection	No	No	No	No	Yes	No	Discharged home alive		In-born	others	others	Infection	1	Normal	>60
725	2014-02-11	2014-02-11	3330	70	9.2	2	91		38	Nakaseke	Boda Boda	5	42	No	No	Yes	Yes	Yes	No	Yes	No	No		No	Female	Kiwoko hospital	Doctor	3.3	Yes	5	6	Caesarean section	No	Birth Asphyxia	No	No	No	No	No	No	Discharged home alive		In-born	others	birth asphyxia	others	0	Normal	>60
726	2014-10-11	2014-10-11	1200	60	6	4	100		22	Luwero	Ambulance	1		No	No	No	No	No	No	No	No	No	4		Female	Another facility	Midwife/Nurse	1.3	No	6	6	Normal Vaginal	No	Prematurity	3	No	No	No	No	No	Discharged home alive		Out-born	Prematurity/LBW/RDS	others	others	0	<1500	30-60
727	2014-03-09	2014-04-01	2750	69	8	2	100			Luwero	Boda Boda	2	39	No	No	No	No	No	No	No	No	No	3	No	Female	Another facility	Midwife/Nurse	2.5	3			Normal Vaginal	Yes	Infection	No	No	No	No	No	No	Discharged home alive		Out-born	others	others	Infection	23	Normal	>60
728	2014-06-04	2014-06-04	2830	78	6.4	3	88		18	Luwero	Boda Boda	1	39	No	No	No	No	No	No	Yes	No	No	1	No	Male	Kiwoko hospital	Doctor	2.83	Yes	6	8	Caesarean section	3	Birth Asphyxia	No	No	No	No	No	No	Discharged home alive		In-born	others	birth asphyxia	others	0	Normal	>60
729	2014-12-15	2014-12-15	2100	67	2.9	1	96			Luwero	Foot	6		No	No	No	No	No	No	No	No	No	1	No	Female	Kiwoko hospital	Midwife/Nurse	2.1	No	9	10	Normal Vaginal	Yes	Prematurity	3	No	No	No	No	No	Discharged home alive		In-born	Prematurity/LBW/RDS	others	others	0	1500-2499	>60
730	2014-07-04	2014-07-04	1820	96	1.9	1	93		22	Nakaseke	Boda Boda	5		No	No	No	No	No	No	No	No	No	3	Yes	Female	Another facility	Midwife/Nurse	1.8	No	10	10	Normal Vaginal	Yes	Prematurity	No	No	No	No	No	No	Discharged home alive		Out-born	Prematurity/LBW/RDS	others	others	0	1500-2499	>60
731	2014-05-30	2014-05-30	2890	50	3.3	5	69		24	Nakaseke	Boda Boda	3		No	No	No	No	No	No	No	No	No	2	Yes	Male	Kiwoko hospital	Doctor	2.89	No	10	10	Caesarean section	Yes	Birth Asphyxia	No	Yes	No	Yes	No	No	Discharged home alive		In-born	others	birth asphyxia	others	0	Normal	30-60
732	2014-12-07	2014-12-11	2550	52	4	0	93			Nakasongola	Boda Boda	8		No	No	No	No	No	No	No	No	No		No	Male	Another facility	TBA	2.3	3			Normal Vaginal	3	Infection	No	No	No	No	No	No	Referred		Out-born	others	others	others	4	Normal	30-60
733	2014-02-17	2014-02-17	2740	52	3.6	4	93		28	Luwero	Boda Boda	3	38	No	No	No	No	No	No	No	No	No	5	No	Female	Kiwoko hospital	Doctor	2.8	No	9	10	Caesarean section	Yes	Respiratory Distress	Yes	No	No	No	No	No	Discharged home alive		In-born	Prematurity/LBW/RDS	others	others	0	Normal	30-60
734	2014-02-12	2014-02-13	2650	42	3.6	3	96		20	Luwero	Boda Boda	1	35	No	No	No	No	No	No	No	No	No	6	No	Male	Another facility	Doctor	2.9	Yes	6	7	Caesarean section	3	Birth Asphyxia	No	Yes	No	No	No	No	Discharged home alive		Out-born	others	birth asphyxia	others	1	Normal	30-60
735	2014-10-14	2014-10-14	2190	68	7.3				24	Nakasongola	Taxi	2	36	No	No	No	No	No	No	No	No	No	4	No	Female	Kiwoko hospital	Midwife/Nurse	2.3	No	8	10	Caesarean section	Yes	Prematurity	No	No	No	No	No	No	Discharged home alive		In-born	Prematurity/LBW/RDS	others	others	0	1500-2499	>60
736	2014-12-05	2014-12-06	2800	96	4.1	3	53		23	Nakaseke	Boda Boda	2	31	Yes	No	No	No	No	No	No		No		No	Male	Another facility	Midwife/Nurse	3	No	8	10	Normal Vaginal	Yes	Respiratory Distress	No	No	No	No	No	No	Discharged home alive		Out-born	Prematurity/LBW/RDS	others	others	1	Normal	>60
737	2014-01-31	2014-02-16	4230						19	Nakaseke	Boda Boda	1	34	No	No	No	No	No	No	No	No	No	2	Yes	Male	Home	TBA		No			Normal Vaginal	Yes	Infection	No	No	No	No	No	No	Discharged home alive		Out-born	others	others	Infection	16	Normal	NR
738	2014-09-18	2014-09-18	2380	35	3.3	4	68		37	Nakaseke	Boda Boda	9		No	No	No	No	No	No	No	No	No	2	No	Male	On the way to hospital	Midwife/Nurse	2.38	3			Normal Vaginal	No	Low birth weight	No	Yes	No	No	No	No	Discharged home alive		Out-born	Prematurity/LBW/RDS	others	others	0	1500-2499	30-60
739	2014-06-06	2014-06-07	3010	56	4	1	96		23	Luwero	Taxi	1	38	Yes	No	No	No	No	No	No	No	No	3	No	Female	Kiwoko hospital	Midwife/Nurse	3.3	3	8	9	Normal Vaginal	Yes	Infection	No	No	No	No	No	No	Discharged home alive		In-born	others	others	Infection	1	Normal	30-60
740	2014-11-02	2014-11-02	1970	64	2.9	2	93		30	Nakasongola	Boda Boda	4		No	No	No	No	No	No	No	No	No	1	No	Male	Kiwoko hospital	Midwife/Nurse	2.1	No	6	8	Normal Vaginal	Yes	Low birth weight	3	No	No	No	No	No	Discharged home alive		In-born	Prematurity/LBW/RDS	others	others	0	1500-2499	>60
741	2014-02-12	2014-02-12	4020	25	11.6	5	33	5	27	Nakaseke	Boda Boda	5	40	No	No	No	No	No	No	No	No	No	2	Yes	Male	Kiwoko hospital	Doctor	4.01	No	3	4	Caesarean section	No	Birth Asphyxia	No	Yes	No	Yes	No	No	Discharged home alive		In-born	others	birth asphyxia	others	0	Normal	<30
742	2014-10-09	2014-10-09	1650	72	3.6				23	Nakaseke	Boda Boda	2		No	No	No	No	No	No	No	No	No	3	No	Male	Another facility	Midwife/Nurse	2.4	No			Normal Vaginal	Yes	Prematurity	No	No	No	No	No	No	Discharged home alive		Out-born	Prematurity/LBW/RDS	others	others	0	1500-2499	>60
743	2014-12-12	2014-12-13	3030	78	4.4	0	99			Luwero	Boda Boda	3										No		No	Male	Another facility	Midwife/Nurse	3.03	3			Normal Vaginal	3	Infection	No	No	No	No	No	No	Discharged home alive		Out-born	others	others	Infection	1	Normal	>60
744	2014-05-09	2014-05-09	1840	50	3.6	4	84	5	18	Luwero	Taxi	1	39	No	No	No	No	No	No	No	No	No		No	Male	Kiwoko hospital	Doctor	1.84	No	6	8	Caesarean section	No	Prematurity	Yes	Yes	Yes	Yes	Yes	No	Discharged home alive		In-born	Prematurity/LBW/RDS	others	others	0	1500-2499	30-60
745	2014-09-19	2014-09-19	3020	84	3.1	2	71		30	Nakaseke	Taxi	5		No	No	No	No	No	No	No	No	No		No	Female	Another facility	Midwife/Nurse	3.02	Yes	3	5	Normal Vaginal	No	Birth Asphyxia	No	Yes	No	No	No	No	Discharged home alive		Out-born	others	birth asphyxia	others	0	Normal	>60
746	2014-07-30	2014-07-30	2820	62	6.6	4	92			Luwero	Boda Boda	1	40									No	3	No	Male	Kiwoko hospital	Doctor	2.8	Yes	6	9	Caesarean section	No	Birth Asphyxia	No	No	No	No	No	No	Discharged home alive		In-born	others	others	Infection	0	Normal	>60
747	2014-05-10	2014-05-10	2950	80	7.1	7	60			Other	Taxi	2	40	Yes								No		Yes	Female	Kiwoko hospital	Doctor	2.94	Yes	9	10	Caesarean section	Yes	Birth Asphyxia	No	Yes	No	No	No	No	Discharged home alive		In-born	others	others	Infection	0	Normal	>60
748	2014-07-22	2014-07-22	3510	67	5.2	0	100			Nakasongola	Taxi	4	39									No			Male	Kiwoko hospital	Doctor	3.51	Yes	7	9	Caesarean section	Yes	Infection	No	No	No	No	No	No	Discharged home alive		In-born	others	others	Infection	0	Normal	>60
749	2014-12-12	2014-12-12	1450							Nakaseke	Boda Boda	1												No	Female	Kiwoko hospital	Midwife/Nurse	1.48	No		9	Normal Vaginal	Yes	Prematurity	No	No	No	No	No	No	Discharged home alive		In-born	Prematurity/LBW/RDS	others	others	0	<1500	NR
750	2014-10-05	2014-10-22	4450	75	3.5	1	97			Nakasongola	Taxi	7		No	No	No	No	No	No	No	No	No	4	No	Male	Another facility	Midwife/Nurse	3.4	3			Normal Vaginal	Yes	Infection	No	No	No	No	No	No	Discharged home alive		Out-born	others	others	Infection	17	Normal	>60
751	2014-08-14	2014-08-28	3720		7.9	0			24	Luwero	Taxi	3		Yes	No	No	No	No	No	No	No	No	5	Yes	Male	Kiwoko hospital	Midwife/Nurse	3.4	Yes			Normal Vaginal	Yes	Infection	No	No	No	No	No	No	Discharged home alive		In-born	others	others	Infection	14	Normal	NR
752	2014-03-22	2014-03-22	1790	74	2.4	2	100		20	Luwero	Boda Boda	1	32	No	No	No	No	No	No	No	No	No	2	No	Female	Kiwoko hospital	Midwife/Nurse	1.8	No	7	10	Normal Vaginal	Yes	Prematurity	No	No	No	No	Yes	No	Discharged home alive		In-born	Prematurity/LBW/RDS	others	others	0	1500-2499	>60
753	2014-05-22	2014-06-08	2170	52	6	0	100		35	Nakasongola	Boda Boda	8			No		No		No	No	No	No	3	No	Male	Home	Midwife/Nurse		3			Normal Vaginal	Yes	Infection	No	No	No	No	No	No	Discharged home alive		Out-born	others	others	Infection	17	1500-2499	30-60
754	2014-05-12	2014-06-05	3430	48	5.4		98		20	Other	Taxi	4		No	No	Yes	No	No	No	Yes	No	No	3	No	Female	Kiwoko hospital	Doctor	2.7	No			Caesarean section	3	Infection	No	No	No	No	No	No	Discharged home alive		In-born	others	others	Infection	24	Normal	30-60
755	2014-09-07	2014-09-13	3120			0	97		22	Nakaseke	Boda Boda	3	40	No	No	No	No	No	No	No	No	No	3	Yes	Female	Kiwoko hospital	Midwife/Nurse	2.7	No	10	10	Normal Vaginal	Yes	Infection	No	No	No	No	No	No	Discharged home alive		In-born	others	others	Infection	6	Normal	NR
756	2014-09-01	2014-09-15	3930		6.6		95		26	Luwero	Boda Boda	3	40	Yes	No	No	No	Yes	No	No	No	No	4	No	Female	Another facility	Doctor	3.5	3	8	10	Caesarean section	Yes	Infection	No	No	No	No	No	No	Discharged home alive		Out-born	others	others	Infection	14	Normal	NR
757	2014-11-25	2014-11-26	2100	88	5	4	88		19	Nakasongola	Taxi	1	30	No	No	No	No	No	No	No	No	No	3	No	Male	Another facility	Midwife/Nurse	2.1	3			Normal Vaginal	Yes	Infection	No	Yes	No	No	Yes	No	Discharged home alive		Out-born	others	others	Infection	1	1500-2499	>60
758	2014-01-31	2014-02-01	1740	46	3.7	2	87			Luwero	Boda Boda	6	34	No	No	No	No	No	No	No	No	No		No	Female	Another facility	Midwife/Nurse	2	Yes			Normal Vaginal	Yes	Prematurity	No	No	No	No	Yes	No	Discharged home alive		Out-born	Prematurity/LBW/RDS	others	others	1	1500-2499	30-60
759	2014-10-10	2014-10-10	3090		7.4					Nakaseke	Taxi	1											3	No	Female	Kiwoko hospital	Midwife/Nurse	3.1	3	6	8	Normal Vaginal	Yes	Birth Asphyxia	No	No	No	No	No	No	Discharged home alive		In-born	others	birth asphyxia	others	0	Normal	NR
760	2014-11-20	2014-11-21	3040	62	8.3	9	87	9		Nakaseke	Boda Boda	1												No	Male	Another facility	Doctor	3.6	3	5	8	Caesarean section	3	Infection	3	Yes	No	Yes	No	No	Discharged home alive		Out-born	others	others	Infection	1	Normal	>60
761	2014-08-25	2014-09-19	2070	10					18	Nakasongola	Taxi	2										No		No	Male	Home	Midwife/Nurse		3			Normal Vaginal	Yes	Infection	No	No	No	No	No	No	Referred		Out-born	others	others	others	25	1500-2499	<30
762	2014-03-15	2014-03-15	1900	70	2.6	0	87		22	Other	Ambulance	3										No	4	No	Male	Another facility	Doctor	2	No			Caesarean section	Yes	Prematurity	No	Yes	No	Yes	No	No	Discharged home alive		Out-born	Prematurity/LBW/RDS	others	others	0	1500-2499	>60
763	2014-02-24	2014-02-25	3880	85	3.2	4	80		20	Nakaseke	Boda Boda	1	43	No	No	No	No	No	No	No	No	No	6	No	Female	Kiwoko hospital	Midwife/Nurse	4	3	7	10	Normal Vaginal	No	Birth Asphyxia	No	Yes	No	No	No	No	Discharged home alive		In-born	others	birth asphyxia	others	1	Normal	>60
764	2014-01-05	2014-01-05	2500		4.4				20	Nakasongola	Taxi	1	38	No	No	No	No	No	No	No	No	No	4	No	Male	Another facility	Midwife/Nurse	2.5	Yes			Normal Vaginal	Yes	Infection	No	No	No	No	Yes	No	Died	Infection	Out-born	others	others	Infection	0	Normal	NR
765	2014-10-28	2014-10-29	2930	55	5.6	0	91		28	Luwero	Boda Boda	7	40	Yes	No	No	No	No	No	No	No	No	5	No	Female	Another facility	Midwife/Nurse	3.4	Yes			Normal Vaginal	Yes	Infection	No	No	No	No	No	No	Discharged home alive		Out-born	others	others	Infection	1	Normal	30-60
766	2014-05-24	2014-05-24	1740	36	4.7	3	91		37	Luwero	Boda Boda	5		Yes	No	No	No	No	No	Yes	No	No	2	No	Male	Kiwoko hospital	Midwife/Nurse	1.74	No	9	10	Normal Vaginal	Yes	Prematurity	No	Yes	No	Yes	No	No	Discharged home alive		In-born	Prematurity/LBW/RDS	others	others	0	1500-2499	30-60
767	2014-08-12	2014-08-12	3360	59	8.4				20	Nakaseke	Foot	6										No	3	Yes	Male	Kiwoko hospital	Doctor	3.36	Yes	6	10	Caesarean section	No	Other	No	Yes	No	No	No	No	Discharged home alive		In-born	others	birth asphyxia	others	0	Normal	30-60
768	2014-10-10	2014-10-10	1870	80	5.7	2	99			Nakaseke	Boda Boda	1	36	Yes	No	No	No	No	No	No	No	No	2	No	Male	Another facility	Midwife/Nurse	1.8	3			Normal Vaginal	Yes	Prematurity	No	No	No	No	Yes	No	Discharged home alive		Out-born	Prematurity/LBW/RDS	others	others	0	1500-2499	>60
769	2014-10-12	2014-10-12	3100	62	7.2	3	74		23	Nakasongola	Boda Boda	2	41	No	No	No	No	No	No	No	No	No	4	No	Female	Kiwoko hospital	Midwife/Nurse	3.1	No	7	8	Normal Vaginal	3	Birth Asphyxia	No	No	No	No	No	No	Discharged home alive		In-born	others	others	Infection	0	Normal	>60
770	2014-07-29	2014-08-02	3180	41	9.7		97		22	Luwero	Boda Boda	1	39	No	No	No	No	No	No	No	No	No	5		Male	Kiwoko hospital	Doctor	3.5	No			Normal Vaginal	No	Other	No	No	No	No	No	No	Discharged home alive		In-born	others	others	others	4	Normal	30-60
771	2014-08-03	2014-08-04	1380	48	2.9	1	98		19	Luwero	Boda Boda	2	30									No		No	Male	Home	Midwife/Nurse	1.38	3			Normal Vaginal	Yes	Prematurity	Yes	No	No	No	Yes	No	Discharged home alive		Out-born	Prematurity/LBW/RDS	others	others	1	<1500	30-60
772	2014-05-04	2014-05-04	1010	44	10	3	93		36	Nakasongola	Ambulance	6		No	No	No	No	No	No	No	No	No	4	No	Female	Another facility	Midwife/Nurse	1	No			Normal Vaginal	Yes	Prematurity	3	No	No	No	Yes	No	Discharged home alive		Out-born	Prematurity/LBW/RDS	others	others	0	<1500	30-60
773	2014-11-17	2014-11-18	3630	56	6.1		96		26	Luwero	Boda Boda	2		No	No	No	No	No	No	No	No	No	6	No	Male	Another facility	Midwife/Nurse	3.5	3			Normal Vaginal	3	Infection	3	No	No	No	No	No	Discharged home alive		Out-born	Prematurity/LBW/RDS	others	others	1	Normal	30-60
774	2014-02-23	2014-02-23	3200	65	15.2				20	Nakaseke	Boda Boda	1	41	No	No	No	No	No	No	No	No	No	3	No	Male	Another facility	Midwife/Nurse	3.2	3			Normal Vaginal	Yes	Birth Asphyxia	No	Yes	No	No	No	No	Discharged home alive		Out-born	others	birth asphyxia	others	0	Normal	>60
775	2014-12-12	2014-12-12	3160			3	100			Luwero	Boda Boda	1		No	No	No	No	No	No	No	No	No	3	Yes	Female	Kiwoko hospital	Midwife/Nurse	3.16	No			Normal Vaginal	Yes	Birth Asphyxia	3	No	No	No	No	No	Discharged home alive		In-born	others	birth asphyxia	others	0	Normal	NR
776	2014-08-11	2014-09-08	5240	45	5.6	0	100		35	Nakaseke	Boda Boda	6	40	No	No	No	No	No	No	No	No	No	2	Yes	Female	Kiwoko hospital	Midwife/Nurse	3.9	Yes			Normal Vaginal	Yes	Infection	No	No	No	No	No	No	Discharged home alive		In-born	others	others	Infection	28	Normal	30-60
777	2014-08-05	2014-08-06	3030	65		0	90			Nakaseke	Boda Boda	6		No	No	No	No	No	No	No	No	No	4	No	Male	Another facility	Midwife/Nurse	3.5	Yes	8	9	Normal Vaginal	Yes	Birth Asphyxia	No	Yes	No	No	No	No	Discharged home alive		Out-born	others	birth asphyxia	others	1	Normal	>60
778	2014-12-09	2014-12-09	3120	61	7.1	3	94			Luwero	Foot											No		Yes	Female	Kiwoko hospital	Midwife/Nurse	3.1	Yes	6	7	Normal Vaginal	3	Birth Asphyxia	No	No	No	No	No	No	Discharged home alive		In-born	others	birth asphyxia	others	0	Normal	>60
779		2014-09-20	2730	60	1.8	4	89			Luwero	Boda Boda	3		No	No	Yes	No	No	No	No	No	No	5	No	Male	Another facility	Midwife/Nurse		3			Normal Vaginal	No	Birth Asphyxia	No	Yes	No	Yes	No	No	Died	Birth Asphyxia	Out-born	others	birth asphyxia	others		Normal	30-60
780	2014-02-23	2014-02-25	1970	36	3				32	Luwero	Boda Boda	6		No	No	No	No	No	No	No	No	No	3	No	Male	Home	Midwife/Nurse	1.97	3			Normal Vaginal	Yes	Other	3	Yes	No	No	No	Yes	Discharged home alive		Out-born	Prematurity/LBW/RDS	others	others	2	1500-2499	30-60
781	2014-04-27	2014-04-27	1750	49						Luwero	Boda Boda											No			Female	Another facility	Midwife/Nurse	1.75	3			Normal Vaginal	3	Low birth weight	No	No	No	No	No	No	Discharged home alive		Out-born	Prematurity/LBW/RDS	others	others	0	1500-2499	30-60
782	2014-02-09	2014-02-09	1440	52	7.2	9			23	Nakasongola	Boda Boda	1	30	No	No	No	No	No	No	No	No	No	3	No	Female	Another facility	Midwife/Nurse	1.44	No			Normal Vaginal	No	Prematurity	No	No	No	No	No	Yes	Discharged home alive		Out-born	Prematurity/LBW/RDS	others	others	0	<1500	30-60
783	2014-05-08	2014-05-09	1600		4.6	1	90		26	Luwero	Taxi	3		No	No	No	No	No	No	No	No	No	2	No	Male	Another facility	Midwife/Nurse	1.6	3			Normal Vaginal	3	Prematurity	Yes	No	No	No	Yes	No	Discharged home alive		Out-born	Prematurity/LBW/RDS	others	others	1	1500-2499	NR
784	2014-04-20	2014-04-20	3400	66	9	1	75		29	Luwero	Boda Boda	5	39	No	Yes	No	No	No	No	No	No	No	6	Yes	Male	Kiwoko hospital	Midwife/Nurse	3.4	No	8	10	Normal Vaginal	Yes	Prematurity	Yes	Yes	Yes	No	No	No	Discharged home alive		In-born	Prematurity/LBW/RDS	others	others	0	Normal	>60
785	2014-02-25	2014-02-25	1700	52	4	6				Other	Foot														Male	Kiwoko hospital	Midwife/Nurse	1.7	3			Caesarean section	3	Prematurity	Yes	Yes	No	No	3	No	Discharged home alive		In-born	Prematurity/LBW/RDS	others	others	0	1500-2499	30-60
786	2014-06-24	2014-06-24	2960	95	2.4		100		20	Nakaseke	Boda Boda	2		No	No	No	No	No	No	No	No	No		No	Male	Home	TBA	2.96	3			Normal Vaginal	Yes	Infection	No	No	No	No	No	No	Discharged home alive		Out-born	others	others	Infection	0	Normal	>60
787	2014-12-04	2014-12-06	4250	84	3.8		93		37	Nakaseke	Boda Boda	11		Yes	No	No	No	No	No	No	No	No	3	Yes	Male	Kiwoko hospital	Doctor	4.8	3	8	10	Caesarean section	Yes	Infection	No	No	No	No	No	No	Discharged home alive		In-born	others	others	Infection	2	Normal	>60
788	2014-08-14	2014-08-14	3680	56	8	2	95		29	Nakaseke	Boda Boda	5	39	Yes	No	No	No	No	No	No	No	No	5	Yes	Female	Kiwoko hospital	Midwife/Nurse	3.68	No	3	6	Normal Vaginal	No	Birth Asphyxia	No	No	No	No	No	No	Discharged home alive		In-born	others	birth asphyxia	others	0	Normal	30-60
789	2014-12-25	2014-12-28	3330	56	4	0	98			Nakasongola	Taxi	1	38	No	No	No	No	No	No	No	No	No	3	No	Female	Kiwoko hospital	Doctor	3.7	3	9	10	Caesarean section	Yes	Infection	No	No	No	No	No	No	Discharged home alive		In-born	others	others	Infection	3	Normal	30-60
790	2014-08-15	2014-08-15	2390	70	7.7	0	99		40	Luwero	Boda Boda	9		Yes	No	No	No	No	No	Yes	No	No	2	Yes	Female	Kiwoko hospital	Doctor	2.8	Yes	8	10	Normal Vaginal	Yes	Infection	No	No	No	No	No	No	Discharged home alive		In-born	others	others	Infection	0	1500-2499	>60
791	2014-10-19	2014-10-19	4520		1.5	0	75		33	Luwero	Boda Boda	4	38	No	No	No	No	Yes	No	No	No	No	2	No	Female	Kiwoko hospital	Doctor	4.52	3			Caesarean section	3	Hypoglycemia	No	Yes	No	No	No	No	Discharged home alive		In-born	others	others	others	0	Normal	NR
792	2015-07-06	2015-07-06	2020	104	4.3	3	83		23	Luwero	Taxi	2		No	No	No	No	No	No	No	No	No	2	No	Female	Another facility	Midwife/Nurse	2	3	7	8	Normal Vaginal	Yes	Prematurity	No	No	No	No	No	No	Discharged home alive		Out-born	Prematurity/LBW/RDS	others	others	0	1500-2499	>60
793	2015-11-25	2015-11-25	2150	82	3.4	2	85		29	Nakaseke	Boda Boda	5	36	Yes	No	No	No	No	No	No	No	No	2	No	Male	Another facility	Midwife/Nurse	2.3	3	8	10	Normal Vaginal	Yes	Prematurity	No	Yes	No	No	No	No	Discharged home alive		Out-born	Prematurity/LBW/RDS	others	others	0	1500-2499	>60
794	2015-11-01	2015-11-01	1480	97	5.9	3	92		30	Luwero	Ambulance	4	32	Yes	No	Yes	No	Yes	Yes	Yes	Yes	No	1	No	Female	Another facility	Doctor	1.4	No	6	10	Caesarean section	3	Prematurity	No	No	No	No	Yes	No	Discharged home alive		Out-born	Prematurity/LBW/RDS	others	others	0	<1500	>60
795	2015-04-25	2015-04-25	3140		9.6	4	99		29	Luwero	Taxi	1		Yes	No	No	No	No	No	No	No	No	2	No	Female	Kiwoko hospital	Doctor	3.1	No	4	6	Caesarean section	No	Respiratory Distress	No	No	No	No	No	No	Discharged home alive		In-born	Prematurity/LBW/RDS	others	others	0	Normal	NR
796	2015-05-14	2015-05-14	1600	93	6	1	100			Nakaseke	Foot														Female	Kiwoko hospital	Midwife/Nurse	1.5	No	9	10	Caesarean section	Yes	Prematurity	3	3	No	No	No	No	Discharged home alive		In-born	Prematurity/LBW/RDS	others	others	0	1500-2499	>60
797	2015-08-30	2015-09-01	3290		8	1	96		25	Luwero	Boda Boda	3		No	No	No	No	No	No	No	No	No	4	No	Male	Another facility	Midwife/Nurse	3.29	3			Normal Vaginal	Yes	Other	3	No	No	No	Yes	No	Discharged home alive		Out-born	others	others	others	2	Normal	NR
798	2015-10-19	2015-11-03	1920	45	15.1	1	100		28	Luwero	Boda Boda	1		No	No	No	No	No	No	No	No	No		Yes	Male	Kiwoko hospital	Doctor	3.6	No			Caesarean section	Yes	Infection	3	No	No	No	No	No	Referred		In-born	others	others	others	15	1500-2499	30-60
799	2015-07-26	2015-07-29	3100				96		17	Nakaseke	Boda Boda	1	40	No	No	No	No	No	No	No	No	No	2	Yes	Male	Home	TBA		No			Normal Vaginal	No	Infection	No	No	No	No	Yes	No	Discharged home alive		Out-born	others	others	others	3	Normal	NR
800	2015-12-12	2015-12-12	3360				93			Other	Foot														Male	Kiwoko hospital	Doctor	3.36	3	10	10	Caesarean section	Yes	Infection	3	No	No	No	No	No	Discharged home alive		In-born	others	others	others	0	Normal	NR
801	2015-02-03	2015-02-03	1630	52	7.4	5	90			Luwero	Boda Boda	1	30	No	No	No	No	No	No	No	No	No	1	No	Male	Kiwoko hospital	Midwife/Nurse	1.63	3	9	10	Normal Vaginal	Yes	Prematurity	No	No	No	No	Yes	No	Discharged home alive		In-born	Prematurity/LBW/RDS	others	others	0	1500-2499	30-60
802	2015-11-30	2015-11-30	3200	46	8.1		96		29	Nakaseke	Boda Boda	8	40	No	No	No	No	Yes	No	Yes	No	No	2	Yes	Male	Kiwoko hospital	Doctor	3.2	3	9	10	Caesarean section	Yes	Infection	No	No	No	No	No	No	Discharged home alive		In-born	others	others	Infection	0	Normal	30-60
803	2015-07-11	2015-07-11	600	28	8.3				18	Luwero	Boda Boda	1	28	Yes	No		No	No	Yes		No	No	2	No	Female	Kiwoko hospital	Midwife/Nurse	0.6	3	5	6	Normal Vaginal	No	Prematurity	No	Yes	No	Yes	No	No	Died	Birth Trauma	In-born	others	others	others	0	<1500	<30
804	2015-08-03	2015-08-03	1280		7	0	7	5	23	Nakasongola	Boda Boda	3		Yes	No	No	No	No	No	No	No	No	3	No	Female	Another facility	Midwife/Nurse	1.28	3			Normal Vaginal	Yes	Prematurity	No	Yes	No	Yes	Yes	Yes	Died	Prematurity	Out-born	Prematurity/LBW/RDS	others	others	0	<1500	NR
805	2015-06-23	2015-06-23	1920			2	99			Nakaseke	Boda Boda	1												No	Male	Another facility	Midwife/Nurse	1.92	3			Normal Vaginal	Yes	Prematurity	No	No	No	No	Yes	No	Discharged home alive		Out-born	Prematurity/LBW/RDS	others	others	0	1500-2499	NR
806	2015-03-04	2015-03-05	3310		4.6		89		24	Nakaseke	Taxi	1		No	No	Yes	No	Yes	No	No	No	No	5	Yes	Female	Kiwoko hospital	Midwife/Nurse	3.4	3	8	9	Normal Vaginal	Yes	Infection	No	Yes	No	Yes	Yes	No	Discharged home alive		In-born	others	others	Infection	1	Normal	NR
807	2015-08-09	2015-08-09	1970	70	3.1	3	98		26	Nakaseke	Boda Boda	3		Yes	No	No	No	No	No	No	No	No	3	No	Male	Kiwoko hospital	Midwife/Nurse	1.97	No	7	9	Normal Vaginal	Yes	Prematurity	No	No	No	No	No	No	Discharged home alive		In-born	Prematurity/LBW/RDS	others	others	0	1500-2499	>60
808	2015-07-22	2015-07-24	1560	50	1	2	93		30	Luwero	Taxi	6		Yes	No	No	No	Yes	No	No	No	No	3	No	Male	Home	TBA	1.56	3			Normal Vaginal	3	Prematurity	No	No	No	No	No	No	Discharged home alive		Out-born	Prematurity/LBW/RDS	others	others	2	1500-2499	30-60
809	2015-08-26	2015-08-28	1240	41	6.6	2	98		30	Nakasongola	Boda Boda	2	32	No	No	No	No	No	No	No	No	No	3	No	Female	Kiwoko hospital	Midwife/Nurse	1.2	3	9	10	Normal Vaginal	Yes	Prematurity	No	No	No	No	Yes	No	Discharged home alive		In-born	Prematurity/LBW/RDS	others	others	2	<1500	30-60
810	2015-11-22	2015-11-29	2570	55	9.8	3	78	5	21	Luwero	Boda Boda	2		No	No	No	No	No	No	No	No	No	1	No	Male	Another facility	Midwife/Nurse	3	No	9	10	Normal Vaginal	Yes	Infection	No	Yes	No	Yes	Yes	No	Died	Infection	Out-born	others	others	Infection	7	Normal	30-60
811	2015-08-17	2015-08-17	1700		4.5	2	100		28	Nakaseke	Boda Boda	1	32	No	No	No	No	No	No	No	No	No	4	No	Male	Another facility	Doctor	1.7	No			Caesarean section	Yes	Prematurity	3	No	No	No	No	No	Discharged home alive		Out-born	Prematurity/LBW/RDS	others	others	0	1500-2499	NR
812	2015-12-09	2015-12-09	2430	62	10.9					Other	Foot														Male	Another facility	Midwife/Nurse	2.43	Yes	3	4	Normal Vaginal	No	Birth Asphyxia	3	No	No	No	No	No	Discharged home alive		Out-born	others	birth asphyxia	others	0	1500-2499	>60
813	2015-07-11	2015-07-11	3610	37	8.3		98		25	Luwero	Boda Boda	1		No	No	No	No	No	No	No	No	No	3	Yes	Male	Kiwoko hospital	Midwife/Nurse	3.6	3	7	8	Normal Vaginal	3	Other	No	No	No	No	No	No	Discharged home alive		In-born	others	others	others	0	Normal	30-60
814	2015-07-16	2015-07-26	3470	80	4.3	3			22	Nakaseke	Foot	1		No	No	No	No	No	No	No	No	No	5	Yes	Female	Kiwoko hospital	Doctor	3.4	No	9	10	Caesarean section	Yes	Infection	No	No	No	No	No	No	Discharged home alive		In-born	others	others	Infection	10	Normal	>60
815	2015-09-08	2015-09-20	2430			0	95		36	Luwero	Foot			Yes	No	No	No	No	No	No	No	No	3	No	Female	Kiwoko hospital	Midwife/Nurse	2.17	3	7	9	Normal Vaginal	Yes	Infection	No	No	No	No	No	No	Discharged home alive		In-born	others	others	Infection	12	1500-2499	NR
816	2015-08-10	2015-08-10	3280	62	5		81		32	Luwero	Boda Boda	3	40	Yes	No	Yes	No	Yes	No	No	No	No	3	No	Female	Kiwoko hospital	Midwife/Nurse	3.28	No	6	7	Normal Vaginal	No	Birth Asphyxia	No	No	No	No	No	No	Discharged home alive		In-born	others	birth asphyxia	others	0	Normal	>60
817	2015-09-21	2015-09-21	2060	68	3.6	3	33			Nakaseke	Boda Boda	3	39	No	No	No	No	No	No	No	No	No	4	Yes	Male	Kiwoko hospital	Doctor	2.1	No	8	9	Caesarean section	Yes	Prematurity	No	Yes	No	No	Yes	No	Discharged home alive		In-born	others	others	Infection	0	1500-2499	>60
818	2015-04-30	2015-04-30	2610		3.2	3			25	Nakaseke	Boda Boda	3		No	No	No	No	No	No	No	No	No		Yes	Female	Kiwoko hospital	Midwife/Nurse	2.7	3	10	10	Normal Vaginal	Yes	Respiratory Distress	No	No	No	No	No	No	Discharged home alive		In-born	Prematurity/LBW/RDS	others	others	0	Normal	NR
819	2015-08-30	2015-08-31	2640	55	4.3	0	99		25	Nakaseke	Boda Boda	4		No	No	No	No	No	No	No	No	No	2	No	Male	Kiwoko hospital	Midwife/Nurse	2.8	Yes	10	10	Normal Vaginal	Yes	Other	No	No	No	No	No	No	Discharged home alive		In-born	others	others	others	1	Normal	30-60
820	2015-06-17	2015-06-17	2800	67			42	5	37	Luwero	Foot	7										No		No	Male	Another facility	Midwife/Nurse	3	Yes	7	10	Normal Vaginal	Yes	Respiratory Distress	No	Yes	No	Yes	No	No	Discharged home alive		Out-born	others	birth asphyxia	others	0	Normal	>60
821	2015-04-04	2015-04-04	2670	84	2.9	2	92		25	Nakaseke	Foot	4	33	Yes								No	3	Yes	Female	Kiwoko hospital	Midwife/Nurse	2.6	No	9	10	Normal Vaginal	Yes	Prematurity	No	No	No	No	No	No	Discharged home alive		In-born	Prematurity/LBW/RDS	others	others	0	Normal	>60
822	2015-12-24	2015-12-25	2600	54	12.7				18	Nakaseke	Boda Boda	1	40	Yes	No	Yes	No	No	No	No	No	No	8	No	Male	Kiwoko hospital	Midwife/Nurse	2.7	No	7	8	Normal Vaginal	Yes	Infection	No	Yes	Yes	No	No	Yes	Discharged home alive		In-born	others	others	others	1	Normal	30-60
823	2015-09-08	2015-09-08	1940	58	3.1	6	96		35	Luwero	Foot	2	37	No	No	No	No	No	No	No	No	No	3	No	Female	Kiwoko hospital	Midwife/Nurse	1.9	No	7	8	Normal Vaginal	3	Prematurity	No	No	No	No	No	No	Discharged home alive		In-born	Prematurity/LBW/RDS	others	others	0	1500-2499	30-60
824	2015-02-16	2015-02-16	3010	62	4.8	0	95			Luwero	Taxi	1		No	No	No	No	No	No	No	No	No	2	Yes	Male	Kiwoko hospital	Midwife/Nurse	3	No	6	7	Normal Vaginal	No	Birth Asphyxia	No	No	No	No	No	No	Discharged home alive		In-born	others	birth asphyxia	others	0	Normal	>60
825	2015-03-08	2015-03-08	1870	68	4.9				24	Luwero	Taxi	3		No	No	No	No	No	No	No	No	No	3	Yes	Female	Kiwoko hospital	Midwife/Nurse	1.9	3	6	9	Normal Vaginal	3		No	No	No	No	No	No	Discharged home alive		In-born	others	others	Infection	0	1500-2499	>60
826	2015-09-15	2015-09-15	2290	47	3.3	0	100		25	Nakaseke	Boda Boda	5		No	No	No	No	No	No	No	No	No		No	Male	Kiwoko hospital	Midwife/Nurse	2.3	3	9	10	Normal Vaginal	Yes	Prematurity	No	No	No	No	No	No	Discharged home alive		In-born	Prematurity/LBW/RDS	others	others	0	1500-2499	30-60
827	2015-09-16	2015-09-17	2790		3.6				17	Nakaseke	Ambulance			No	No	No	No	No	No		No	No		No	Female	Another facility	Midwife/Nurse	2	3			Normal Vaginal	3	Birth Asphyxia	No	No	No	No	No	No	Died	Birth Asphyxia	Out-born	others	birth asphyxia	others	1	Normal	NR
828	2015-02-14	2015-02-14	1430	72	3.9	5	94		29	Nakaseke	Boda Boda	5		No	No	No	No	No	No	No	No	No	2	No	Male	Another facility	Midwife/Nurse	1.5	Yes	6	9	Normal Vaginal	Yes	Prematurity	No	No	No	No	No	No	Discharged home alive		Out-born	Prematurity/LBW/RDS	others	others	0	<1500	>60
829	2015-09-05	2015-09-18	3460		5.3				22	Nakaseke	Boda Boda	1		No	No	No	No	No	No	No	No	No	4	No	Male	Another facility	Midwife/Nurse	3.1	No			Normal Vaginal	Yes	Infection	No	No	No	No	No	No	Discharged home alive		Out-born	others	others	Infection	13	Normal	NR
830	2015-12-19	2015-12-19	1410	49	4.3				31	Luwero	Boda Boda	3		No	No	No	No	No	No	No	No	No		No	Female	Kiwoko hospital	Midwife/Nurse	1.41	Yes			Normal Vaginal	Yes	Prematurity	No	No	No	No	No	No	Discharged home alive		In-born	Prematurity/LBW/RDS	others	others	0	<1500	30-60
831	2015-12-02	2015-12-03	2630	62	4	1	97		19	Luwero	Boda Boda	2										No	3	No	Male	Another facility	Midwife/Nurse	2.63	No	9	10	Normal Vaginal	3	Infection	No	No	No	No	No	No	Discharged home alive		Out-born	others	others	Infection	1	Normal	>60
832	2015-08-28	2015-08-28	1370	54		0	92			Nakasongola	Taxi	2		No	No	No	No	No	No	No	No	No		No	Female	Kiwoko hospital	Midwife/Nurse	1.37	No	8	9	Normal Vaginal	Yes	Low birth weight	No	No	No	No	No	No	Discharged home alive		In-born	Prematurity/LBW/RDS	others	others	0	<1500	30-60
833	2015-09-24	2015-09-26	2150	79	5.7	1	97		20	Luwero	Boda Boda	2		No	No	No	No	Yes	No	Yes	No	No	5	No	Female	Another facility	Midwife/Nurse	2.15	3			Normal Vaginal	Yes	Infection	No	No	No	No	Yes	No	Discharged home alive		Out-born	others	others	Infection	2	1500-2499	>60
834	2015-11-09	2015-11-11	1970		3.6	2	96		22	Other	Boda Boda	1	38	No	No	No	No	No	No	No	No	No	4	Yes	Female	Kiwoko hospital	Midwife/Nurse	2	No	10	10	Normal Vaginal	Yes	Prematurity	No	No	No	No	Yes	No	Discharged home alive		In-born	Prematurity/LBW/RDS	others	others	2	1500-2499	NR
835	2015-11-23	2015-12-14	3660		5.5		92		21	Nakasongola	Taxi	3		No	No	No	No	No	No	No	No	No	8	No	Male	Another facility	Midwife/Nurse		3			Normal Vaginal	3	Prematurity	3	No	No	No	No	No	Discharged home alive		Out-born	others	others	Infection	21	Normal	NR
836	2015-10-02	2015-10-02	2840	40	3.1	8	90		25	Nakasongola	Boda Boda	6	37	No	No	No	No	No	No	No	No	No	4	No	Female	Kiwoko hospital	Doctor	2.8	No	8	10	Caesarean section	Yes	Respiratory Distress	No	No	No	No	No	No	Discharged home alive		In-born	Prematurity/LBW/RDS	others	others	0	Normal	30-60
837	2015-12-14	2015-12-14	2740		1.7	0	51	5		Nakaseke	Boda Boda											No	3	No	Female	Another facility	Midwife/Nurse	3.2	3	6		Normal Vaginal	No	Birth Asphyxia	No	Yes	Yes	Yes	No	No	Discharged home alive		Out-born	others	birth asphyxia	others	0	Normal	NR
838	2015-10-04	2015-10-06	2550	80	5.5	0	94		25	Luwero	Boda Boda	2	37	No	No	No	No	No	No	No	No	No	3	No	Female	Kiwoko hospital	Doctor	2.9	3	10	10	Caesarean section	Yes	Infection	No	No	No	No	No	No	Discharged home alive		In-born	others	others	Infection	2	Normal	>60
839	2015-10-07	2015-10-07	1180	40	8.8	9	88	5	23	Nakaseke	Boda Boda	1	30	Yes	No	No	No	No	No	No	No	No	3	Yes	Female	Kiwoko hospital	Midwife/Nurse	1.18	3	6	8	Normal Vaginal	Yes	Prematurity	No	Yes	No	Yes	Yes	No	Discharged home alive		In-born	Prematurity/LBW/RDS	others	others	0	<1500	30-60
840	2015-07-24	2015-07-24	3500	60			90		24	Luwero	Taxi	1	42									No			Female	Kiwoko hospital	Doctor	3.5	No	9	10	Caesarean section	Yes	Respiratory Distress	No	No	No	No	No	No	Discharged home alive		In-born	Prematurity/LBW/RDS	others	others	0	Normal	30-60
841	2015-07-07	2015-07-19	3080		8.7		100		28	Luwero	Taxi	3	39	No	No	No	No	No	No	No	No	No	4	No	Female	Kiwoko hospital	Doctor	3.4	No			Caesarean section	Yes	Infection	No	No	No	No	No	No	Referred		In-born	others	others	others	12	Normal	NR
842	2015-10-15	2015-10-15	3130		5.3	3	96		25	Luwero	Boda Boda	1		Yes	No	Yes	No	Yes	No	No	No	No	3	No	Female	Kiwoko hospital	Midwife/Nurse	3.13	Yes	5	7	Normal Vaginal	No	Birth Asphyxia	No	No	No	No	No	No	Discharged home alive		In-born	others	birth asphyxia	others	0	Normal	NR
843	2015-10-22	2015-10-23	3290	93	6.8	3	60		19	Nakasongola	Boda Boda	1	39	No	No	No	No	No	No	No	No	No	6	No	Male	Another facility	Midwife/Nurse	3.29	No			Normal Vaginal	No	Infection	No	Yes	No	No	No	No	Discharged home alive		Out-born	others	others	Infection	1	Normal	>60
844	2015-09-30	2015-09-30	1970	54	2.3				24	Luwero	Taxi	1	34	Yes	No	No	No	No	No	No	No	No	3	No	Male	Another facility	Midwife/Nurse	1.97	3	9	10	Normal Vaginal	Yes	Prematurity	No	No	No	No	No	No	Discharged home alive		Out-born	Prematurity/LBW/RDS	others	others	0	1500-2499	30-60
845	2015-03-26	2015-03-26	2190	66	3	3	95			Luwero	Boda Boda	1	33	No	No	No	No	No	No	Yes	No	No	1	Yes	Male	Another facility	Midwife/Nurse	2.3	3			Normal Vaginal	Yes	Prematurity	No	No	No	No	No	No	Discharged home alive		Out-born	Prematurity/LBW/RDS	others	others	0	1500-2499	>60
846	2015-10-28	2015-10-28	2220	94	3.5	3	94		19	Nakasongola	Taxi	4			No							No	3	No	Male	Kiwoko hospital	Midwife/Nurse	2.22	3			Normal Vaginal	Yes	Prematurity	No	No	No	No	Yes	No	Discharged home alive		In-born	Prematurity/LBW/RDS	others	others	0	1500-2499	>60
847	2015-08-08	2015-08-08	1690	58	1.9				26	Nakaseke	Boda Boda	4	32	Yes	No	Yes	No	Yes	No	Yes	Yes	No	5	No	Female	Another facility	Midwife/Nurse	1.69	3			Normal Vaginal	Yes	Prematurity	3	No	No	No	Yes	No	Discharged home alive		Out-born	Prematurity/LBW/RDS	others	others	0	1500-2499	30-60
848	2015-12-06	2015-12-06	2790		4.4	2	100		23	Luwero	Boda Boda	2	36									No		No	Male	Kiwoko hospital	Doctor	2.7	3			Caesarean section	Yes	Infection	No	No	No	No	No	No	Discharged home alive		In-born	others	others	Infection	0	Normal	NR
849	2015-12-16	2015-12-16	2750	74	5.4	2	95		34	Nakaseke	Boda Boda	5	39	No	No	No	No	No	No	No	No	No	3	Yes	Female	Kiwoko hospital	Doctor	2.8	Yes	8	9	Caesarean section	Yes	Infection	3	No	No	No	No	No	Discharged home alive		In-born	others	others	Infection	0	Normal	>60
850	2015-12-04	2015-12-05	3120	49	3.1	0	97			Nakaseke	Foot	3	38	No	No	No	No	No	No	No	No	No	3	Yes	Male	Kiwoko hospital	Midwife/Nurse	3.2	No	10	10	Normal Vaginal	3	Infection	No	No	No	No	No	No	Discharged home alive		In-born	others	others	Infection	1	Normal	30-60
851	2015-10-31	2015-10-31	3260		12.9				32	Luwero	Boda Boda	6		No	No	No	No	No	No	No	No	No	3	No	Male	Kiwoko hospital	Midwife/Nurse	3.26	No	3	3	Normal Vaginal	No	Birth Asphyxia	3	No	No	No	No	No	Discharged home alive		In-born	others	birth asphyxia	others	0	Normal	NR
852	2015-10-31	2015-11-01	3590	76	5.8	0	100		25	Luwero	Boda Boda	3		No	No	Yes	No	No	No	No	No	No	4	Yes	Female	Kiwoko hospital	Midwife/Nurse	4	No	8	9	Normal Vaginal	Yes	Infection	No	No	No	No	No	No	Discharged home alive		In-born	others	others	Infection	1	Normal	>60
853	2015-11-02	2015-11-02	1500	41	2.5	3	96		21	Nakaseke	Boda Boda	2		No	No	No	No	No	No	No	No	No	3	No	Male	Kiwoko hospital	Midwife/Nurse	1.5	No	9	10	Normal Vaginal	Yes	Prematurity	No	No	No	No	No	No	Discharged home alive		In-born	Prematurity/LBW/RDS	others	others	0	1500-2499	30-60
854	2015-10-20	2015-11-02	3400	53		0			17	Nakaseke	Boda Boda	1	39	Yes	No	No	No	Yes	No	No	No	No	3	Yes	Female	Kiwoko hospital	Midwife/Nurse	3.3	No	10	10	Normal Vaginal	Yes	Infection	No	No	No	No	No	No	Discharged home alive		In-born	others	others	Infection	13	Normal	30-60
855	2015-02-04	2015-02-06	2690	52	8.9		100			Nakaseke	Ambulance	4	37									No		No	Male	Another facility	Midwife/Nurse	3.5	No	10		Normal Vaginal	3	Infection	No	No	No	No	No	No	Discharged home alive		Out-born	others	others	Infection	2	Normal	30-60
856	2015-11-05	2015-11-05	3100	65	6.5	1	100			Nakaseke	Boda Boda		39	No	No	No	No	No	No	No	No	No		No	Female	Kiwoko hospital	Doctor	3.05	Yes	7	8	Caesarean section	No	Birth Asphyxia	No	No	No	No	No	No	Discharged home alive		In-born	others	birth asphyxia	others	0	Normal	>60
857	2015-09-21	2015-09-21	3200		8.2	3	77		24	Luwero	Boda Boda	6		No	No	No	No	No	No	No	No	No	4	No	Male	Kiwoko hospital	Doctor	3.3	3	4	5	Caesarean section	No	Birth Asphyxia	3	No	No	No	No	No	Discharged home alive		In-born	others	birth asphyxia	others	0	Normal	NR
858	2015-11-05	2015-11-05	1570	70		2			22	Luwero	Taxi	1	42	No	No	No	No	No	No	No	No	No	4	No	Female	Kiwoko hospital	Doctor	1.7	No	6	8	Caesarean section	No	Low birth weight	No	No	No	No	No	No	Discharged home alive		In-born	Prematurity/LBW/RDS	others	others	0	1500-2499	>60
859	2015-11-24	2015-11-24	2230	37	4.7				23	Luwero	Boda Boda	1	34	No	No	Yes	No	No	No	No	No	No	4	No	Female	Kiwoko hospital	Doctor	2.3	No	5	7	Caesarean section	No	Prematurity	No	No	No	No	No	No	Discharged home alive		In-born	Prematurity/LBW/RDS	others	others	0	1500-2499	30-60
860	2015-07-10	2015-07-11	1470	48	2.6	3	96		18	Luwero	Boda Boda	1	38	Yes	No	Yes	No	No	No	No	No	No	2	No	Female	Another facility	Midwife/Nurse	1.7	No	7	10	Normal Vaginal	Yes	Prematurity	No	No	No	No	No	No	Discharged home alive		Out-born	Prematurity/LBW/RDS	others	others	1	<1500	30-60
861	2015-06-19	2015-06-19	2600		7.8	2	98		25	Nakaseke	Boda Boda	2		No	No	No	No	No	No	No	No	No	3	No	Male	Kiwoko hospital	Doctor	2.6	3			Caesarean section	3	Other	No	No	No	No	No	No	Discharged home alive		In-born	others	others	Infection	0	Normal	NR
862	2015-10-30	2015-10-30	1640			1			21	Nakaseke	Ambulance	2	34	No	No	No	No	Yes	No	No	No	No	5	No	Female	Another facility	Midwife/Nurse	1.64	3			Normal Vaginal	3	Prematurity	No	No	No	No	No	No	Discharged home alive		Out-born	Prematurity/LBW/RDS	others	others	0	1500-2499	NR
863	2015-11-12	2015-11-12	1310	68	4.3	0	83		17	Luwero	Boda Boda	1		No	No	No	No	No	No	No	No	No	2		Male	Another facility	Midwife/Nurse	1.6	No	10	10	Normal Vaginal	Yes	Prematurity	3	3	No	No	Yes	No	Discharged home alive		Out-born	Prematurity/LBW/RDS	others	others	0	<1500	>60
864	2015-11-24	2015-11-26	2320	68	4.6	0	95		18	Luwero	Foot	1			No		No	No	No	No	No	No	2	No	Male	Another facility	Midwife/Nurse	2.32	3			Normal Vaginal	Yes	Infection	No	Yes	No	No	Yes	Yes	Died	Infection	Out-born	others	others	Infection	2	1500-2499	>60
865	2015-11-14	2015-11-14	2220	73	3.7				28	Nakaseke	Boda Boda	6		No	No	No	No	No	No	No	No	No	3	Yes	Male	Kiwoko hospital	Doctor	2.22	3	7	10	Caesarean section	No	Birth Asphyxia	3	No	No	No	No	No	Discharged home alive		In-born	Prematurity/LBW/RDS	others	others	0	1500-2499	>60
866	2015-11-14	2015-11-15	2680	66	8.1				19	Nakasongola	Boda Boda	1		No	No	No	No	No	No	No	No	No	5	No	Female	Another facility	Midwife/Nurse	2.68	3			Normal Vaginal	3	Infection	No	No	No	No	No	No	Died	Respiratory Distress	Out-born	Prematurity/LBW/RDS	others	others	1	Normal	>60
867	2015-12-23	2015-12-23	3300	45	3.4		98		30	Nakaseke	Boda Boda	9		No	No	No	No	No	No	Yes	No	No	7	Yes	Male	Kiwoko hospital	Midwife/Nurse	3.5	No	9	10	Normal Vaginal	Yes	Infection	No	No	No	No	No	No	Discharged home alive		In-born	others	others	Infection	0	Normal	30-60
868	2015-11-23	2015-11-23	3020	60	7.6	3	78		21	Nakaseke	Foot	2		Yes	No	No	No	No	No	No	No	No	6	No	Male	Kiwoko hospital	Doctor	3	3	5	7	Caesarean section	3	Birth Asphyxia	No	Yes	Yes	No	No	No	Discharged home alive		In-born	others	birth asphyxia	others	0	Normal	30-60
869	2015-03-12	2015-03-13	2130	64	3	2			23	Nakaseke	Boda Boda	2		No	No	No	No	Yes	No	No	No	No	4	No	Male	Another facility	Midwife/Nurse	2.1	3	8	9	Normal Vaginal	Yes	Prematurity	No	No	No	No	No	No	Discharged home alive		Out-born	Prematurity/LBW/RDS	others	others	1	1500-2499	>60
870	2015-08-28	2015-08-28	1200	0	7.1	9	18			Nakaseke	Boda Boda			Yes	No	No	No	No	No	Yes	No	No			Female	Kiwoko hospital	Midwife/Nurse	1.2	No	3	5	Normal Vaginal	No	Prematurity	No	Yes	No	Yes	No	No	Discharged home alive		In-born	Prematurity/LBW/RDS	others	others	0	<1500	<30
871	2015-12-29	2015-12-29	1350	36	3.2		96		38	Nakaseke	Ambulance			No	No	No	No	No	No	No	No	No	2	Yes	Male	Another facility	Doctor	1.35	3			Caesarean section	3	Prematurity	3	No	No	No	No	No	Discharged home alive		Out-born	Prematurity/LBW/RDS	others	others	0	<1500	30-60
872	2015-12-29	2015-12-29	1310	28	6.7	4	65		38	Nakaseke	Ambulance	8		No	No	No	No	No	No	No	No	No	4	No	Male	Another facility	Doctor	1.31	No			Caesarean section	Yes	Prematurity	3	No	No	No	No	No	Discharged home alive		Out-born	Prematurity/LBW/RDS	others	others	0	<1500	<30
873	2015-04-24	2015-04-24	1580	60	8.8	1	90		23	Luwero	Boda Boda	1		No	No	No	No	No	No	No	No		3	Yes	Male	Another facility	Doctor	1.5	No	4	6	Normal Vaginal	3	Prematurity	Yes	No	No	No	Yes	No	Discharged home alive		Out-born	Prematurity/LBW/RDS	others	others	0	1500-2499	30-60
874	2015-11-20	2015-11-28	2460	54	3.1	2	93		25	Luwero	Ambulance	1		No	No	No	Yes	Yes	No	No	Yes	No	8	No	Female	Another facility	Doctor	2.41	3		10	Normal Vaginal	Yes	Infection	No	Yes	No	No	Yes	No	Discharged home alive		Out-born	others	others	Infection	8	1500-2499	30-60
875	2015-08-26	2015-08-26	1160	30	4.9	8	39	5	18	Luwero	Boda Boda	1		No	No	No	No	No	No	No	No	No		No	Female	Another facility	Midwife/Nurse	1.16	3			Normal Vaginal	3	Prematurity	3	Yes	No	Yes	No	No	Died	Prematurity	Out-born	Prematurity/LBW/RDS	others	others	0	<1500	30-60
876	2015-08-15	2015-08-15	900		2.6	6	49		24	Luwero	Boda Boda	3	27	No	No	No	No	No	No	No	No	No	1	No	Female	Another facility	Midwife/Nurse	0.9	No	7	8	Normal Vaginal	No	Prematurity	No	No	No	No	No	No	Discharged home alive		Out-born	Prematurity/LBW/RDS	others	others	0	<1500	NR
877	2015-08-26	2015-08-26	1000	50	4	8	47		18	Luwero	Taxi	1		No	No	No	No	No	No	No	No	No			Female	Kiwoko hospital	Midwife/Nurse	1	3			Normal Vaginal	Yes	Prematurity	3	No	No	No	No	No	Died	Prematurity	In-born	Prematurity/LBW/RDS	others	others	0	<1500	30-60
878	2015-08-25	2015-08-25	1780	40	10	7	37	5		Luwero	Foot	8	32	No	No	No	No	No	No	No	No	No		No	Male	Kiwoko hospital	Doctor	1.78	No	5	6	Caesarean section	No	Prematurity	3	Yes	No	Yes	No	No	Discharged home alive		In-born	Prematurity/LBW/RDS	others	others	0	1500-2499	30-60
879	2015-05-13	2015-05-13	3360	56	3.5	6			33	Nakaseke	Boda Boda	11		No	No	No	No	No	No	No	No	No	3	No	Male	Kiwoko hospital	Doctor	3.3	3	5	7	Caesarean section	3	Birth Asphyxia	No	No	No	No	No	No	Discharged home alive		In-born	others	birth asphyxia	others	0	Normal	30-60
880	2015-08-13	2015-08-13	1580		5	4	100		23	Luwero	Boda Boda	4	33	No	No	No	No	No	No	No	No	No		No	Female	Kiwoko hospital	Doctor	1.5	No	5	7	Caesarean section	No	Prematurity	3	No	No	No	No	No	Discharged home alive		In-born	Prematurity/LBW/RDS	others	others	0	1500-2499	NR
881	2015-08-17	2015-08-18	1670		3.3	0	95			Luwero	Foot	1	30	No	No	No	No	No	No	No	No	No	2	Yes	Female	Kiwoko hospital	Midwife/Nurse	1.6	No	9	10	Normal Vaginal	Yes	Prematurity	No	No	No	No	Yes	No	Discharged home alive		In-born	Prematurity/LBW/RDS	others	others	1	1500-2499	NR
882	2015-12-31	2015-12-31	760		4.7		40			Other	Taxi											No	2	No	Female	Kiwoko hospital	Midwife/Nurse	0.76	No	8	9	Normal Vaginal	Yes	Prematurity	No	Yes	No	Yes	No	Yes	Died	Prematurity	In-born	Prematurity/LBW/RDS	others	others	0	<1500	NR
883	2015-12-31	2015-12-31	1760	80	3.6	3	91			Nakaseke	Boda Boda	2	30	Yes	No	Yes	No	No	Yes	Yes	No	No	4	Yes	Male	Kiwoko hospital	Midwife/Nurse	1.8	No	9	10	Normal Vaginal	Yes	Prematurity	No	No	No	No	Yes	No	Discharged home alive		In-born	Prematurity/LBW/RDS	others	others	0	1500-2499	>60
884	2015-09-07	2015-09-07	2170	56		1	100		36	Luwero	Boda Boda	9	35	Yes	No	No	No	No	No	No	No	No	3	No	Female	Kiwoko hospital	Midwife/Nurse	2.1	No	7	9	Normal Vaginal	Yes	Prematurity	No	No	No	No	No	No	Discharged home alive		In-born	others	others	Infection	0	1500-2499	30-60
885	2015-12-31	2015-12-31	1920	64	3.9	0	95		21	Nakaseke	Boda Boda	3	30	No		No		No		Yes		No	4	No	Male	Home	Midwife/Nurse	1.92	3			Normal Vaginal	Yes	Prematurity	No	No	No	No	No	No	Discharged home alive		Out-born	Prematurity/LBW/RDS	others	others	0	1500-2499	>60
886	2015-08-16	2015-08-16	3460	61	2.1	0	97		31	Luwero	Boda Boda	4	39	Yes	No	No	No	Yes	No	No	Yes	No	3	Yes	Female	Kiwoko hospital	Doctor	3.6	Yes			Caesarean section	Yes	Hypoglycemia	No	No	No	No	No	No	Discharged home alive		In-born	others	others	others	0	Normal	>60
887	2015-08-16	2015-08-16	1990	67	3.4	1	100		17	Nakaseke	Boda Boda	1		No	No	No	No	No	No	No	No	No	2	No	Female	Another facility	Midwife/Nurse	2	No	8	10	Normal Vaginal	Yes	Prematurity	3	No	No	No	No	No	Discharged home alive		Out-born	Prematurity/LBW/RDS	others	others	0	1500-2499	>60
888	2015-08-26	2015-08-26	1570	51	6.4		95		30	Nakasongola	Boda Boda	2	32	No	No	No	No	No	No	No	No	No		No	Female	Kiwoko hospital	Midwife/Nurse	1.57	No	8	9	Normal Vaginal	Yes	Prematurity	No	No	No	No	Yes	No	Discharged home alive		In-born	Prematurity/LBW/RDS	others	others	0	1500-2499	30-60
889	2015-08-15	2015-08-15	1310	49	3.6		100		38	Nakaseke	Boda Boda	5		No	No	No	No	No	No	No	No	No		No	Male	Home	Midwife/Nurse	1.31	No			Normal Vaginal	No	Prematurity	3	3	No	No	3	3	Discharged home alive		Out-born	Prematurity/LBW/RDS	others	others	0	<1500	30-60
890	2015-09-29	2015-09-30	3260	82	12.7		95		22	Nakasongola	Boda Boda	2	42	Yes	No	No	No	Yes	No	No	No	Yes		No	Male	Another facility	Doctor	3.2	Yes	6	7	Caesarean section	No	Birth Asphyxia	No	Yes	No	No	No	No	Discharged home alive		Out-born	others	birth asphyxia	others	1	Normal	>60
891	2015-01-05	2015-01-05	1780	38	3.7	6	79			Nakaseke	Boda Boda											No			Male	Kiwoko hospital	Midwife/Nurse	1.78	3	6	8	Normal Vaginal	Yes	Prematurity	No	Yes	No	Yes	No	No	Discharged home alive		In-born	Prematurity/LBW/RDS	others	others	0	1500-2499	30-60
892	2015-08-09	2015-08-15	3270	67	7.9	0	100		20	Nakaseke	Boda Boda	2	39	Yes	No	No	No	No	No	No	No	No	4	No	Female	Kiwoko hospital	Midwife/Nurse	3	Yes			Normal Vaginal	Yes	Infection	No	No	No	No	No	No	Discharged home alive		In-born	others	others	Infection	6	Normal	>60
893		2015-10-28								Other	Foot													No	Male	Kiwoko hospital	Doctor		3			Caesarean section	No	Prematurity	3	3	No	No	3	3	Unknown		In-born	others	others	others			NR
894	2015-08-12	2015-08-12	2510	52	8.6	6	94			Luwero	Ambulance	5	32	No	No	No	No	No	No	No	No	No		Yes	Female	Another facility	Midwife/Nurse	2.5	No	7	8	Normal Vaginal	Yes	Prematurity	3	No	No	No	Yes	No	Discharged home alive		Out-born	Prematurity/LBW/RDS	others	others	0	Normal	30-60
895	2015-08-11	2015-08-12	1770	76	5.3	0	95		26	Luwero	Boda Boda	2		Yes	No	Yes	Yes	No	No	No	No	No	4	No	Female	Another facility	Midwife/Nurse	2	3			Normal Vaginal	Yes	Low birth weight	No	No	No	No	Yes	No	Died	Infection	Out-born	others	others	Infection	1	1500-2499	>60
896	2015-08-09	2015-08-11	2590	46	4.9		99		22	Luwero	Boda Boda	1		No	No	Yes	No	Yes	No	Yes	No	No	5	Yes	Female	Kiwoko hospital	Doctor	2.9	3			Caesarean section	Yes	Infection	No	No	No	No	Yes	No	Discharged home alive		In-born	others	others	Infection	2	Normal	30-60
897	2015-04-14	2015-04-14	2090	48	3	1	100		20	Luwero	Ambulance	2		No	No	No	No	No	No	No	No	No	3	No	Female	On the way to hospital	Midwife/Nurse	2.09	No			Normal Vaginal	Yes	Low birth weight	3	No	No	No	No	No	Discharged home alive		Out-born	Prematurity/LBW/RDS	others	others	0	1500-2499	30-60
898	2015-12-14	2015-12-15	3030		5.2	0	92		31	Nakaseke	Boda Boda	6		No	No	No	No	Yes	No	No	No	No	5	No	Male	Kiwoko hospital	Midwife/Nurse	3.03	3			Normal Vaginal	Yes	Infection	No	No	No	No	No	No	Discharged home alive		In-born	others	others	others	1	Normal	NR
899	2015-07-17	2015-08-09	2540		12.2		0		18	Luwero	Boda Boda	1						No		No		No		No	Male	Another facility	Midwife/Nurse		3			Normal Vaginal	3	Infection	No	Yes	No	No	No	No	Died	Infection	Out-born	others	others	Infection	23	Normal	NR
900	2015-08-09	2015-08-09	3900	60	2.2	0	99			Luwero	Boda Boda	3		No	No	No	No	No	No	No	No	No	4	Yes	Male	Kiwoko hospital	Doctor	3.09	No	10	10	Caesarean section	Yes	Infection	3	No	No	No	No	No	Discharged home alive		In-born	others	others	Infection	0	Normal	30-60
901	2015-11-03	2015-11-04	2790	55	15.6	3	89		18	Nakaseke	Boda Boda	1		No	No	No	No	No	No	No	No	No	6	No	Male	Another facility	Midwife/Nurse	3	3	3	5	Normal Vaginal	No	Birth Asphyxia	3	No	No	No	No	No	Died	Birth Asphyxia	Out-born	others	birth asphyxia	others	1	Normal	30-60
902	2015-12-18	2015-12-18	1550		6.6				35	Luwero	Boda Boda	4	31	Yes	No	Yes	No	Yes	No	No	Yes	No	4	Yes	Male	Kiwoko hospital	Doctor	1.5	No	10	10	Caesarean section	Yes	Prematurity	3	No	No	No	Yes	No	Discharged home alive		In-born	Prematurity/LBW/RDS	others	others	0	1500-2499	NR
903	2015-10-03	2015-10-11	3340	74	2.9	1			28	Luwero	Boda Boda	2	39	No	No	No	No	No	No	No	No	No	3	No	Male	Another facility	Midwife/Nurse	2.9	No	10	10	Normal Vaginal	Yes	Infection	3	No	No	No	No	No	Discharged home alive		Out-born	others	others	Infection	8	Normal	>60
904	2015-08-08	2015-08-15	2800	56	5.9		100		18	Nakaseke	Boda Boda	1	39	No	No	No	No	No	No		No	No	4	No	Male	Home	TBA		3			Normal Vaginal	No	Infection	No	No	No	No	No	No	Discharged home alive		Out-born	others	others	Infection	7	Normal	30-60
905	2015-11-04	2015-11-05	2170	40	3.7	0	98		20	Nakaseke	Boda Boda	2		No	No	No	No	No	No	No	No	No		Yes	Male	Kiwoko hospital	Midwife/Nurse	2.17	No	5	7	Normal Vaginal	Yes	Low birth weight	3	No	No	No	No	No	Discharged home alive		In-born	Prematurity/LBW/RDS	others	others	1	1500-2499	30-60
906	2015-08-01	2015-08-01	1790	78	7	8	99		30	Luwero	Boda Boda	3	34	No	No	No	No	No	No	No	No	No	3	Yes	Male	Kiwoko hospital	Doctor	1.8	No	4	5	Caesarean section	No	Prematurity	No	Yes	No	Yes	Yes	No	Discharged home alive		In-born	Prematurity/LBW/RDS	others	others	0	1500-2499	>60
907	2015-07-01	2015-07-29	2880	72			100		28	Other	Taxi	2		No	No	No	No	No	No	No	No	No			Male	Another facility	Doctor	2.4	3			Caesarean section	Yes	Congenital Anomaly	No	No	No	No	Yes	No	Discharged home alive		Out-born	others	others	others	28	Normal	>60
908	2015-03-15	2015-03-15	2090	92	6.6	1	94		23	Nakasongola	Taxi	4		Yes	No	No	No	No	No	No	No	No		No	Male	Home	Midwife/Nurse	2.09	3			Normal Vaginal	3	Infection	No	No	No	No	Yes	No	Discharged home alive		Out-born	others	others	Infection	0	1500-2499	>60
909	2015-07-22	2015-07-22	1330		6.4	2	100		19	Luwero	Boda Boda	2		No	No	No	No	No	No	No	No	No	2	No	Male	Another facility	Midwife/Nurse	1.33	3			Normal Vaginal	Yes	Prematurity	3	No	No	No	No	No	Discharged home alive		Out-born	Prematurity/LBW/RDS	others	others	0	<1500	NR
910	2015-12-12	2015-12-12	1590	68			95		18	Luwero	Taxi	1		No	No	No	No	No	No	No	No	No	4	No	Male	Another facility	Midwife/Nurse	1.7	No	7	8	Normal Vaginal	Yes	Prematurity	No	No	No	No	No	No	Discharged home alive		Out-born	Prematurity/LBW/RDS	others	others	0	1500-2499	>60
911	2015-03-18	2015-03-18	1320	44	6	5	64	4	32	Luwero	Boda Boda	7	31	No	No	No	No	No	No	No	No	No		No	Female	Kiwoko hospital	Doctor	1.4	No	5	7	Caesarean section	No	Prematurity	3	Yes	No	Yes	No	No	Discharged home alive		In-born	Prematurity/LBW/RDS	others	others	0	<1500	30-60
912	2015-07-21	2015-07-21	3210	68	8.9		76			Nakaseke	Foot	5										Yes	2	No	Male	Kiwoko hospital	Doctor	3.21	No	4	6	Caesarean section	No	Birth Asphyxia	No	Yes	No	No	No	No	Discharged home alive		In-born	others	birth asphyxia	others	0	Normal	>60
913	2015-07-20	2015-07-20	2720	68	7.8	1	97			Nakaseke	Boda Boda			No	No	No	No	No	No	No	No	No	2	No	Female	Kiwoko hospital	Midwife/Nurse	2.72	3			Normal Vaginal	3	Low birth weight	No	No	No	No	No	No	Discharged home alive		In-born	others	birth asphyxia	others	0	Normal	>60
914	2015-07-12	2015-07-13	1560	48	5.3	2	98		28	Luwero	Boda Boda	5	36	No	No	No	No	No	No	No		No	2	No	Male	Another facility	Midwife/Nurse	1.56	No			Normal Vaginal	Yes	Prematurity	No	No	No	No	Yes	No	Discharged home alive		Out-born	Prematurity/LBW/RDS	others	others	1	1500-2499	30-60
915	2015-09-30	2015-09-30	1100		4.7	7	4	4	18	Luwero	Boda Boda	2	27		No		No		No		No				Male	Kiwoko hospital	Midwife/Nurse	1.1	3			Normal Vaginal	No	Prematurity	3	Yes	Yes	Yes	No	Yes	Discharged home alive		In-born	Prematurity/LBW/RDS	others	others	0	<1500	NR
916	2015-07-21	2015-07-21	2300	60	7.1	1	100			Nakaseke	Foot	5					Yes					Yes	2	No	Female	Kiwoko hospital	Doctor	2.3	No	6	7	Caesarean section	No	Birth Asphyxia	No	No	No	No	No	No	Discharged home alive		In-born	others	birth asphyxia	others	0	1500-2499	30-60
917	2015-07-10	2015-07-10	2780		2		82			Luwero	Boda Boda												2		Male	Another facility	Midwife/Nurse	2.78	3			Normal Vaginal	3	Birth Asphyxia	No	Yes	No	No	No	No	Discharged home alive		Out-born	others	birth asphyxia	others	0	Normal	NR
918	2015-07-05	2015-07-05	1200		5		56		41	Luwero	Foot	4		No	No	No	No	No	No	No	No	No			Female	Kiwoko hospital	Doctor	1.2	3			Caesarean section	No	Prematurity	3	3	No	No	No	No	Died	Prematurity	In-born	Prematurity/LBW/RDS	others	others	0	<1500	NR
919	2015-06-23	2015-07-06	3190		9.1	0	100		28	Luwero	Boda Boda	4		No	No	No	No	No	No	No	No	No	5	No	Male	Kiwoko hospital	Doctor	3.1	3			Caesarean section	3	Other	No	No	No	No	No	No	Discharged home alive		In-born	others	others	others	13	Normal	NR
920	2015-07-13	2015-07-15	2930	65	3.1	0	98		25	Luwero	Boda Boda	3		No	No	No	No	No	No	No	No	No	3	No	Male	Another facility	Midwife/Nurse	3.3	3			Normal Vaginal	No	Infection	No	No	No	No	No	No	Discharged home alive		Out-born	others	birth asphyxia	others	2	Normal	>60
921	2015-07-04	2015-07-04	1770	62	2.1	2	94		24	Nakasongola	Taxi	3	40	No	No	No		Yes	No	No		No		No	Male	Kiwoko hospital	Doctor	1.8	3	9	10	Caesarean section	Yes	Low birth weight	No	No	No	No	No	No	Discharged home alive		In-born	Prematurity/LBW/RDS	others	others	0	1500-2499	>60
922	2015-07-03	2015-07-04	3560	98	7.9	3	45		28	Nakaseke	Boda Boda	6		No	No	No	No	No	No	No	No	No	2	No	Female	Home	Midwife/Nurse	3.56	3			Normal Vaginal	No	Infection	No	Yes	No	No	Yes	No	Discharged home alive		Out-born	others	others	Infection	1	Normal	>60
923	2015-04-08	2015-04-27	1970		6.8	5	52		24	Nakaseke	Boda Boda	3		No	No	Yes	No	Yes	No	Yes	No	No		No	Female	Home	Midwife/Nurse	2	3			Normal Vaginal	3	Congenital Anomaly	No	Yes	No	Yes	No	No	Died	Congenital Anomaly	Out-born	others	others	others	19	1500-2499	NR
924	2015-06-23	2015-06-23	1780		2.7					Nakaseke	Boda Boda				No										Male	Another facility	Midwife/Nurse	1.78	3			Normal Vaginal	Yes	Prematurity	No	No	No	No	Yes	No	Discharged home alive		Out-born	Prematurity/LBW/RDS	others	others	0	1500-2499	NR
925	2015-06-17	2015-06-23	2570	50	2.9	0	95		29	Nakasongola	Boda Boda	7		Yes	No	Yes	No	Yes	No	Yes	No	No	4	No	Female	Another facility	Midwife/Nurse	3.5	3			Normal Vaginal	Yes	Infection	No	No	No	No	No	No	Discharged home alive		Out-born	others	others	Infection	6	Normal	30-60
926	2015-06-21	2015-06-22	3010		2.2	0	98		32	Nakaseke	Foot	6	38									No	3		Female	Kiwoko hospital	Doctor	3.3	Yes	7	9	Caesarean section	Yes	Infection	No	No	No	No	No	No	Discharged home alive		In-born	others	others	Infection	1	Normal	NR
927	2015-11-28	2015-11-29	3240	60	4.9	0	97		21	Nakasongola	Boda Boda	1	40	Yes	No	No	No	No	No	No	No	No	4	No	Male	Kiwoko hospital	Midwife/Nurse	3.4	No	10	10	Normal Vaginal	Yes	Infection	No	No	No	No	No	No	Discharged home alive		In-born	others	others	Infection	1	Normal	30-60
928	2015-06-19	2015-06-19	1330		8.3		90		19	Luwero	Boda Boda	1		No	No	No	No	No	No	Yes	No	No	3	No	Female	Another facility	Midwife/Nurse	1.3	3			Normal Vaginal	Yes	Prematurity	No	Yes	No	Yes	No	No	Died	Prematurity	Out-born	Prematurity/LBW/RDS	others	others	0	<1500	NR
929	2015-06-19	2015-06-19	2010			5	17		27	Luwero	Boda Boda	4		Yes	No	No	No	No	No	No	No	No	2	No	Female	Another facility	Midwife/Nurse	2.01	No			Normal Vaginal	No	Prematurity	No	Yes	No	Yes	No	No	Died	Prematurity	Out-born	Prematurity/LBW/RDS	others	others	0	1500-2499	NR
930	2015-03-26	2015-03-26	1350	49		6	93			Luwero	Foot											No		No	Male	Kiwoko hospital	Midwife/Nurse	1.35	3	5	6	Normal Vaginal	No	Prematurity	Yes	No	No	No	Yes	No	Discharged home alive		In-born	Prematurity/LBW/RDS	others	others	0	<1500	30-60
931	2015-05-15	2015-05-15	1960	59	4	2	76		20	Nakaseke	Boda Boda	2		No	No	No	No	No	No	No	No	No	1	Yes	Female	On the way to hospital	Midwife/Nurse	1.98	3			Normal Vaginal	3	Prematurity	No	No	No	No	No	No	Discharged home alive		Out-born	Prematurity/LBW/RDS	others	others	0	1500-2499	30-60
932	2015-01-09	2015-01-10	1320		5.7	1	100			Luwero	Taxi	3		No	No	No	No	No	No	No	No	No	1	No	Male	Home	TBA	1.32	3			Normal Vaginal	3	Prematurity	3	No	No	No	No	No	Discharged home alive		Out-born	Prematurity/LBW/RDS	others	others	1	<1500	NR
933	2015-01-07	2015-01-09	2980		9.9	0	94			Nakasongola	Taxi	1		Yes	No	No	No	No	No	No	No	No	3	No	Male	Another facility	Midwife/Nurse	3	3			Normal Vaginal	Yes	Infection	No	No	No	No	No	Yes	Discharged home alive		Out-born	others	others	Infection	2	Normal	NR
934	2015-06-04	2015-06-07	3240	56	5		100		32	Luwero	Boda Boda	7	40	No	No	Yes	Yes	No		No	Yes	No	5	Yes	Female	Kiwoko hospital	Midwife/Nurse	3.7	No	8	9	Normal Vaginal	Yes	Infection	3	No	No	No	Yes	No	Discharged home alive		In-born	others	others	Infection	3	Normal	30-60
935	2015-06-03	2015-06-03	1160	63	3.5		87		17	Luwero	Ambulance	1	32	No	No	No	No	No	No	No	No	No	2	No	Female	Another facility	Midwife/Nurse	1.4	No	7	9	Normal Vaginal	Yes	Prematurity	No	No	No	No	No	Yes	Discharged home alive		Out-born	Prematurity/LBW/RDS	others	others	0	<1500	>60
936	2015-09-19	2015-09-21	3340	60	2.7				18	Nakasongola	Taxi	3	38	No	No	No	No	No	No	No	No	No	4	No	Male	Kiwoko hospital	Doctor	3.9	3	7	8	Caesarean section	Yes	Infection	3	No	No	No	No	No	Discharged home alive		In-born	others	others	Infection	2	Normal	30-60
937	2015-05-28	2015-05-28	3300	96	12.8	2	95		18	Nakaseke	Foot	1	46	No	No	No	No	No	No	No	No	No	3	No	Male	Kiwoko hospital	Doctor	3.3	3	7	10	Caesarean section	3	Respiratory Distress	No	No	No	No	No	No	Discharged home alive		In-born	Prematurity/LBW/RDS	others	others	0	Normal	>60
938	2015-05-23	2015-05-24	3050		11		90		23	Nakasongola	Taxi	4		No	No	No	No	No	No	No	No	No		No	Male	Another facility	Midwife/Nurse	3.1	3	8	10	Normal Vaginal	Yes	Infection	3	No	No	No	No	No	Discharged home alive		Out-born	others	others	Infection	1	Normal	NR
939	2015-12-19	2015-12-19	1410	49	4.3				31	Luwero	Boda Boda	3		No	No	No	No	No	No	No	No	No			Female	Home	Midwife/Nurse	1.41	3			Normal Vaginal	Yes	Prematurity	3	No	No	No	No	No	Discharged home alive		Out-born	Prematurity/LBW/RDS	others	others	0	<1500	30-60
940	2015-05-22	2015-05-22	800	48		8	60			Nakaseke	Boda Boda	2										No	1	No	Male	Kiwoko hospital	Midwife/Nurse	0.8	No	2	4	Normal Vaginal	No	Prematurity	Yes	Yes	No	Yes	No	No	Died	Prematurity	In-born	Prematurity/LBW/RDS	others	others	0	<1500	30-60
941	2015-02-19	2015-02-20	2780	66	8.2		97		17	Nakaseke	Boda Boda	1										No	0	No	Male	Kiwoko hospital	Doctor	2.78	3	4	7	Caesarean section	No	Birth Asphyxia	No	No	No	No	No	No	Discharged home alive		In-born	others	birth asphyxia	others	1	Normal	>60
942	2015-05-22	2015-05-22	3640	42	3.4	2	100			Nakaseke	Taxi	5		No	No	No	No	No	No	No	No	No	4	No	Female	Kiwoko hospital	Midwife/Nurse	3.64	Yes	4	6	Normal Vaginal	No	Birth Asphyxia	No	No	No	No	No	No	Discharged home alive		In-born	others	birth asphyxia	others	0	Normal	30-60
943	2015-02-24	2015-02-24	1690	91	8.1	3	90			Luwero	Boda Boda	1		Yes	No	No	No	No	No	No	No	No	3	No	Male	Another facility	Midwife/Nurse	1.7	3	9	10	Normal Vaginal	Yes	Prematurity	No	Yes	No	No	Yes	No	Died	Prematurity	Out-born	Prematurity/LBW/RDS	others	others	0	1500-2499	>60
944	2015-04-24	2015-04-24	2740	60	9	4	91		35	Other	Taxi	6	36	No	No	No	No	No	No	No	No	No	2	No	Male	Kiwoko hospital	Midwife/Nurse	2.75	No	5	7	Normal Vaginal	No	Infection	No	Yes	No	No	No	No	Discharged home alive		In-born	others	others	Infection	0	Normal	30-60
945	2015-06-19	2015-06-19	900	58	3.4	3	89			Luwero	Foot											No	1	No	Female	Kiwoko hospital	Doctor	1	No	10	10	Caesarean section	Yes	Prematurity	No	No	No	No	Yes	No	Discharged home alive		In-born	Prematurity/LBW/RDS	others	others	0	<1500	30-60
946	2015-04-04	2015-04-06	2870	92	8.4	3	93		20	Nakasongola	Boda Boda	2			No		No	Yes	No	No	No	No	4	No	Male	Another facility	Midwife/Nurse	2.87	3			Normal Vaginal	Yes	Infection	No	Yes	No	No	No	No	Discharged home alive		Out-born	others	others	Infection	2	Normal	>60
947	2015-05-12	2015-05-12	3300							Luwero	Foot											No	3	No	Female	Kiwoko hospital	Midwife/Nurse	3.3	3	9	10	Normal Vaginal	3	Infection	No	Yes	Yes	No	No	No	Referred		In-born	others	others	others	0	Normal	NR
948	2015-02-05	2015-02-06	2930		17	5	82			Luwero	Boda Boda	1			No		No		No			No	2	No	Male	Another facility	Midwife/Nurse	2.93	3			Normal Vaginal	3	Respiratory Distress	No	Yes	No	No	No	No	Died	Infection	Out-born	others	others	Infection	1	Normal	NR
949	2015-05-07	2015-05-11	2580		5.6	1	100		40	Luwero	Boda Boda	10		Yes	No	No	Yes	Yes	No	No	No	No	3	No	Male	Another facility	Midwife/Nurse	3	No			Normal Vaginal	Yes	Infection	No	No	No	No	No	No	Referred		Out-born	others	others	others	4	Normal	NR
950	2015-04-14	2015-05-07	3590							Nakasongola	Taxi													No	Male	Another facility	Midwife/Nurse	3.33	3			Caesarean section	3	Infection	No	3	No	No	No	No	Referred		Out-born	others	others	others	23	Normal	NR
951	2015-10-20	2015-10-21	3220	94	5.2		68		25	Nakaseke	Boda Boda	2		No	No	No	No	Yes	No	No	No	No	3	No	Male	Another facility	Midwife/Nurse	3.6	No	4	7	Normal Vaginal	Yes	Birth Asphyxia	No	Yes	No	No	No	No	Discharged home alive		Out-born	others	birth asphyxia	others	1	Normal	>60
952	2015-02-13	2015-02-13	2600						22	Luwero	Boda Boda	4	39									No	3	Yes	Female	Kiwoko hospital	Doctor	2.52	No	7	8	Caesarean section	Yes	Prematurity	No	No	No	No	No	No	Discharged home alive		In-born	others	birth asphyxia	others	0	Normal	NR
953	2015-05-03	2015-05-03	2070	74	4.6	3	98			Other	Foot											No			Female	Kiwoko hospital	Doctor	2.1	3	5	7	Caesarean section	3	Infection	No	No	No	No	No	No	Discharged home alive		In-born	others	others	Infection	0	1500-2499	>60
954	2015-05-02	2015-05-02	2480	68	8.3	3	94		19	Luwero	Ambulance	1		No	No	No	No	No	No	No	No	No	5	No	Male	Kiwoko hospital	Midwife/Nurse	2.48	Yes	4	5	Normal Vaginal	No	Birth Asphyxia	No	Yes	No	No	No	No	Discharged home alive		In-born	others	others	Infection	0	1500-2499	>60
955	2015-03-29	2015-04-16	3490			4			25	Nakaseke	Boda Boda	1	36	No	No	No	Yes	No	No	No	No	No	8	Yes	Female	Kiwoko hospital	Midwife/Nurse	2.6	3			Normal Vaginal	3	Infection	No	No	No	No	No	No	Discharged home alive		In-born	others	birth asphyxia	others	18	Normal	NR
956	2015-04-30	2015-04-30	2600	48	6				26	Nakaseke	Boda Boda	3		No	No	No	No	No	No	No	No	No	4	No	Female	Kiwoko hospital	Midwife/Nurse	2.6	No	4	5	Normal Vaginal	No	Birth Asphyxia	No	Yes	No	No	No	No	Discharged home alive		In-born	Prematurity/LBW/RDS	others	others	0	Normal	30-60
957	2015-10-17	2015-10-17	4600	54					25	Nakaseke	Foot	3		No	No	No	No	No	No	No	No	No	2	No	Male	Kiwoko hospital	Doctor	4.6	No	5	9	Caesarean section	3	Birth Asphyxia	No	No	No	No	No	No	Discharged home alive		In-born	others	birth asphyxia	others	0	Normal	30-60
958	2015-04-28	2015-04-28	750		5.9	7	90			Other	Foot														Female	Kiwoko hospital	Doctor	0.75	3			Caesarean section	3	Birth Asphyxia	No	Yes	No	Yes	No	Yes	Died	Prematurity	In-born	Prematurity/LBW/RDS	others	others	0	<1500	NR
959	2015-10-30	2015-10-31	3290		16.1		61			Other	Foot											No	2	No	Male	Another facility	Midwife/Nurse	3.2	3	4	6	Normal Vaginal	3	Birth Asphyxia	No	No	No	No	No	No	Died		Out-born	others	others	others	1	Normal	NR
960	2015-04-25	2015-04-26	1680	50	7.6	4	71		24	Nakasongola	Foot	3		No	No	No	No	No	No	No	No	No	5	No	Male	Kiwoko hospital	Midwife/Nurse	1.68	No	5	9	Normal Vaginal	No	Prematurity	No	Yes	No	No	Yes	No	Discharged home alive		In-born	Prematurity/LBW/RDS	others	others	1	1500-2499	30-60
961	2015-12-31	2015-12-31	920		5.5	8	36			Luwero	Boda Boda	3	26									No		No	Male	Kiwoko hospital	Midwife/Nurse	0.92	No	5	6	Normal Vaginal	No	Prematurity	No	Yes	No	Yes	No	No	Died	Prematurity	In-born	Prematurity/LBW/RDS	others	others	0	<1500	NR
962	2015-02-25	2015-02-28	3600	88	6.2		98			Luwero	Boda Boda	1	40	No	No	No	No	No	No	No	No	No		Yes	Male	Another facility	Midwife/Nurse	3.5	No			Normal Vaginal	Yes	Infection	No	No	No	No	Yes	No	Discharged home alive		Out-born	others	others	Infection	3	Normal	>60
963	2015-05-02	2015-05-19	3820	48			98		32	Nakaseke	Boda Boda	3	44	Yes	No	No	No	No	No	No	No	No	8	Yes	Female	Kiwoko hospital	Midwife/Nurse	4	3			Normal Vaginal	No	Infection	No	No	No	No	No	No	Discharged home alive		In-born	others	others	Infection	17	Normal	30-60
964	2015-03-03	2015-03-04	2970	90	10.7		93		20	Nakaseke	Boda Boda	1		No	No	No	No	No	No	No	No	No		Yes	Male	Kiwoko hospital	Doctor	3.2	Yes	8	10	Caesarean section	Yes	Infection	No	No	No	No	No	No	Discharged home alive		In-born	others	others	Infection	1	Normal	>60
965	2015-03-16	2015-03-16	3560		10	1	94		23	Luwero	Boda Boda	4		No		No		No	No	No	No	No	6	No	Male	Kiwoko hospital	Midwife/Nurse	3.56	Yes		4	Normal Vaginal	No	Birth Asphyxia	No	No	No	No	No	No	Discharged home alive		In-born	others	birth asphyxia	others	0	Normal	NR
966	2015-06-14	2015-06-15	4050	64	3.1	0	95		24	Luwero	Boda Boda	4	39	No	No	No	No	Yes	No	No	No	No	2	No	Male	Another facility	Midwife/Nurse	4.5	3			Normal Vaginal	Yes	Infection	No	No	No	No	No	No	Discharged home alive		Out-born	others	others	Infection	1	Normal	>60
967	2015-09-30	2015-09-30	3550	84	5.8	4	100		22	Luwero	Boda Boda	6	39	No	No	No	No	Yes	No	No	No	No	3	No	Male	Kiwoko hospital	Doctor	3.5	Yes	7	8	Caesarean section	No	Respiratory Distress	No	No	No	No	No	No	Discharged home alive		In-born	Prematurity/LBW/RDS	others	others	0	Normal	>60
968	2015-04-06	2015-04-06	1850	70	5.1	1	94		23	Nakaseke	Foot		31	No	No	No	No	No	No	No	No	No	2	No	Female	Kiwoko hospital	Doctor	1.8	No	7	9	Caesarean section	Yes	Prematurity	No	No	No	No	No	No	Discharged home alive		In-born	Prematurity/LBW/RDS	others	others	0	1500-2499	>60
969	2015-04-01	2015-04-01	1400	43	4.3				20	Nakasongola	Taxi	2		No	No	No	No	No	No	No	No	No	1	No	Male	Home	Midwife/Nurse	1.4	No			Normal Vaginal	Yes	Prematurity	No	No	No	No	No	No	Discharged home alive		Out-born	Prematurity/LBW/RDS	others	others	0	<1500	30-60
970	2015-01-05	2015-01-08	3390	90	5	0	92			Other	Taxi	3		No	No	Yes	No	No	No	No	No	No	5	No	Male	Kiwoko hospital	Midwife/Nurse	3.6	No	9	10	Normal Vaginal	Yes	Congenital Anomaly	No	No	No	No	No	No	Discharged home alive		In-born	others	others	others	3	Normal	>60
971	2015-03-28	2015-03-28	2280	50	4		100			Luwero	Foot											No	5	No	Female	Kiwoko hospital	Doctor	2.4	Yes	4	8	Caesarean section	No	Birth Asphyxia	No	No	No	No	No	No	Discharged home alive		In-born	others	birth asphyxia	others	0	1500-2499	30-60
972	2015-01-23	2015-01-23	3710		10		80			Nakaseke	Taxi											No	3	No	Male	Kiwoko hospital	Doctor	3.71	3	2	4	Normal Vaginal	No	Birth Asphyxia	No	No	No	No	No	No	Died	Other	In-born	others	others	others	0	Normal	NR
973	2015-02-23	2015-02-23	820	46	3.8	5	17			Nakaseke	Boda Boda											No		No	Female	Kiwoko hospital	Midwife/Nurse	0.8	No			Normal Vaginal	No	Prematurity	No	Yes	No	Yes	No	No	Died	Prematurity	In-born	Prematurity/LBW/RDS	others	others	0	<1500	30-60
974	2015-03-23	2015-03-23	2250	57	3.9	6	89	5	23	Luwero	Boda Boda	3			No	No	No	No	No	No	No	No		No	Female	Another facility	Midwife/Nurse	2.25	No	10	10	Normal Vaginal	Yes	Prematurity	No	Yes	Yes	Yes	No	No	Discharged home alive		Out-born	Prematurity/LBW/RDS	others	others	0	1500-2499	30-60
975	2015-08-05	2015-08-05	2870	40	7.3	8	62	5	17	Nakaseke	Boda Boda	1		Yes	No	No	No	No	No	No	No	No	2	Yes	Male	Kiwoko hospital	Midwife/Nurse	2.87	3	7	10	Normal Vaginal	3	Infection	No	Yes	No	Yes	No	No	Discharged home alive		In-born	others	others	Infection	0	Normal	30-60
976	2015-04-26	2015-04-26	790		3.1	6	22	5		Nakaseke	Foot		28							No		No	3		Male	Kiwoko hospital	Doctor	0.7	No	5	7	Caesarean section	3	Prematurity	No	Yes	Yes	Yes	No	No	Died	Prematurity	In-born	Prematurity/LBW/RDS	others	others	0	<1500	NR
977	2015-07-19	2015-07-19	1200		6.3	4			18	Nakaseke	Ambulance	2	30	No	No		No		No		No	No	2	No	Male	Another facility	Midwife/Nurse	1.2	No	7	9	Normal Vaginal	3	Prematurity	Yes	Yes	No	Yes	No	No	Died	Prematurity	Out-born	Prematurity/LBW/RDS	others	others	0	<1500	NR
978	2015-10-21	2015-10-21	2830	74	7	2	71		27	Nakaseke	Boda Boda	4	41	No	No	No	No	No	Yes	No	No	No	4		Male	Kiwoko hospital	Midwife/Nurse	2.83	3	5	7	Normal Vaginal	3	Birth Asphyxia	No	No	No	No	No	No	Discharged home alive		In-born	others	birth asphyxia	others	0	Normal	>60
979	2015-05-25	2015-05-25	2900	89						Nakasongola	Taxi	1	39	No	No	No	No	No	No	No	No	No	4	No	Female	Kiwoko hospital	Midwife/Nurse	2.96	No	7	9	Normal Vaginal	No		No	No	No	No	No	No	Discharged home alive		In-born	others	others	others	0	Normal	>60
980	2015-11-10	2015-11-12	3110	67					25	Luwero	Foot	1	33	Yes	No	No	No	No	No	No	No	No	3	No	Male	Kiwoko hospital	Midwife/Nurse	3.4	Yes	7	10	Normal Vaginal	No	Other	No	No	No	No	Yes	No	Discharged home alive		In-born	others	others	Infection	2	Normal	>60
981	2015-03-01	2015-03-09	2820		3.6		99		37	Other	Ambulance	6	35	No	No	No	No	No	No	No	No	No	2	No	Male	Kiwoko hospital	Doctor	2.9	No	9	10	Caesarean section	Yes		No	No	No	No	No	No	Discharged home alive		In-born	others	others	Infection	8	Normal	NR
982	2015-12-05	2015-12-05	3300	50	7.6	0	95			Nakaseke	Foot	2	40									No	2	No	Male	Kiwoko hospital	Doctor	3.3	Yes	7	9	Caesarean section	3	Infection	No	No	No	No	No	No	Discharged home alive		In-born	others	others	Infection	0	Normal	30-60
983	2015-03-01	2015-03-03	2820	42	15	1	66		26	Nakaseke	Boda Boda	3		Yes	No	No	No	No	No	No	No	No		No	Male	Another facility	Midwife/Nurse	3.5	3			Normal Vaginal	Yes	Infection	No	No	No	No	No	No	Discharged home alive		Out-born	others	others	Infection	2	Normal	30-60
984	2015-02-09	2015-02-09	2500	44	8.5	2	89		18	Nakaseke	Boda Boda	1		No	No	No	No	No	No	No	No	No	3	No	Male	Kiwoko hospital	Midwife/Nurse	2.52	No	4	6	Normal Vaginal	Yes	Birth Asphyxia	3	No	No	No	No	No	Discharged home alive		In-born	others	birth asphyxia	others	0	Normal	30-60
985	2015-06-29	2015-06-29	930		4.7	3	97			Nakaseke	Boda Boda	5	27	No	No	No	No	No	No	No	No	No	1	No	Male	Another facility	Doctor	1	No	6	8	Normal Vaginal	No	Prematurity	No	Yes	No	No	No	Yes	Died	Respiratory Distress	Out-born	Prematurity/LBW/RDS	others	others	0	<1500	NR
986	2015-02-23	2015-02-26	3420	46	3.7				31	Luwero	Boda Boda	7	36		No	No		No		No		No		No	Male	Kiwoko hospital	Doctor	3.9	3	8	10	Caesarean section	Yes	Other	No	Yes	No	No	No	No	Died	Congenital Anomaly	In-born	others	others	others	3	Normal	30-60
987	2015-02-22	2015-02-22	3770	48	3.7				35	Nakasongola	Taxi											No		No	Male	Kiwoko hospital	Doctor	3.77	3	9	10	Caesarean section	Yes	Infection	No	No	No	No	No	No	Discharged home alive		In-born	others	others	Infection	0	Normal	30-60
988	2015-04-05	2015-04-05	2910	32	12	5	86		24	Luwero	Boda Boda	2	40	No	No	No	No	No	No	No	No	No	5	No	Male	Kiwoko hospital	Midwife/Nurse	2.91	Yes	2	6	Normal Vaginal	No	Birth Asphyxia	3	Yes	No	No	No	No	Discharged home alive		In-born	others	birth asphyxia	others	0	Normal	30-60
989	2015-02-14	2015-02-14	1330	35	3.4	9	94	5	20	Nakaseke	Boda Boda	2		No	No	No	No	No	No	No	No	No	3	No	Male	Kiwoko hospital	Midwife/Nurse	1.33	No	2	3	Normal Vaginal	Yes	Birth Asphyxia	No	Yes	No	Yes	Yes	Yes	Discharged home alive		In-born	others	birth asphyxia	others	0	<1500	30-60
990	2015-11-28	2015-11-28	2150	72	4.9		96		29	Luwero	Boda Boda	5	35	No	No	No	No	Yes	No	No	No	No	4	No	Male	Kiwoko hospital	Doctor	2.15	No	7	8	Caesarean section	No	Prematurity	No	Yes	No	Yes	Yes	No	Discharged home alive		In-born	others	others	Infection	0	1500-2499	>60
991	2015-02-15	2015-02-15	1480	63	5.1	3	92		27	Nakaseke	Foot	3	28	Yes	No	No	No	No	No	No	No	No	1	Yes	Female	Kiwoko hospital	Midwife/Nurse	1.48	No	8	9	Normal Vaginal	Yes	Prematurity	No	No	No	No	No	No	Discharged home alive		In-born	Prematurity/LBW/RDS	others	others	0	<1500	>60
992	2015-01-19	2015-02-14	2320		5.7	2	93		30	Other	Boda Boda	5		No	No	No	No	No	No	No	No	No	2	No	Male	Another facility	Midwife/Nurse	1.5	No			Normal Vaginal	Yes	Other	No	No	No	No	No	No	Discharged home alive		Out-born	others	others	Infection	26	1500-2499	NR
993	2015-08-10	2015-08-10	3110		8.2	0	85		32	Luwero	Boda Boda	3	40	Yes	No	Yes	No	Yes	No	No	No	No	3	No	Female	Kiwoko hospital	Midwife/Nurse	3.11	No	7	9	Normal Vaginal	No	Birth Asphyxia	No	No	No	No	No	No	Discharged home alive		In-born	others	birth asphyxia	others	0	Normal	NR
994	2015-02-05	2015-02-05	1290	50		6		5		Nakaseke	Foot														Male	Kiwoko hospital	Midwife/Nurse	1.29	3			Normal Vaginal	3	Prematurity	3	3	No	No	3	3	Died	Prematurity	In-born	Prematurity/LBW/RDS	others	others	0	<1500	30-60
995	2015-02-10	2015-02-10	3150		7.8	3	46		18	Nakaseke	Boda Boda											No	4	No	Female	Kiwoko hospital	Midwife/Nurse	3.1	Yes	4	6	Normal Vaginal	No	Respiratory Distress	No	Yes	Yes	No	No	No	Discharged home alive		In-born	others	birth asphyxia	others	0	Normal	NR
996	2015-06-30	2015-06-30	1260		6.2	6	86	7	25	Luwero	Boda Boda	4		No	No	No	No	No	No	No	No	No	2	No	Male	Kiwoko hospital	Midwife/Nurse	1.26	3	2	4	Normal Vaginal	No	Prematurity	3	Yes	No	Yes	No	No	Discharged home alive		In-born	Prematurity/LBW/RDS	others	others	0	<1500	NR
997	2015-09-11	2015-09-11	1840	62	3.2	0	99		23	Luwero	Boda Boda	1	32	No	No	No	No	No	No	No	No	No	3	No	Male	Another facility	Midwife/Nurse	2	No	6	7	Normal Vaginal	No	Prematurity	No	No	No	No	No	No	Discharged home alive		Out-born	Prematurity/LBW/RDS	others	others	0	1500-2499	>60
998	2015-02-03	2015-02-09	2850		4.6		90		23	Luwero	Foot		37				No			No		No		No	Male	Another facility	Midwife/Nurse	3	3			Normal Vaginal	No	Birth Asphyxia	No	Yes	Yes	No	No	No	Discharged home alive		Out-born	others	birth asphyxia	others	6	Normal	NR
999	2015-08-13	2015-08-13	1490	80	3.7	3	100		23	Luwero	Boda Boda	4	33	Yes	No	No	No	No	No	No	No	No	3	No	Male	Kiwoko hospital	Doctor	1.5	No	7	9	Caesarean section	No	Prematurity	No	No	No	No	Yes	No	Discharged home alive		In-born	Prematurity/LBW/RDS	others	others	0	<1500	>60
1000	2015-09-04	2015-09-04	2530	78	3	4	92		21	Luwero	Foot	4												No	Female	Kiwoko hospital	Doctor	2.6	3	4	8	Caesarean section	3	Birth Asphyxia	3	No	No	No	No	No	Discharged home alive		In-born	others	birth asphyxia	others	0	Normal	>60
1001	2015-03-19	2015-03-19	1360	63	5.9	4			20	Nakaseke	Ambulance	2	31	Yes		No		Yes				No	4	No	Male	Another facility	TBA	1.36	3			Normal Vaginal	3	Prematurity	No	Yes	No	Yes	No	No	Discharged home alive		Out-born	Prematurity/LBW/RDS	others	others	0	<1500	>60
1002	2015-02-04	2015-02-04	3380	52	7	8	97			Luwero	Taxi	3	38	No	No	No	No	No		No		No	4	No	Female	Another facility	Midwife/Nurse	3.6	3	4	7	Normal Vaginal	No	Infection	No	Yes	No	No	Yes	No	Discharged home alive		Out-born	Prematurity/LBW/RDS	others	others	0	Normal	30-60
1003	2015-01-27	2015-01-28	2800	50	5.4		100			Nakaseke	Boda Boda	3					No	No				No		Yes	Male	Kiwoko hospital	Midwife/Nurse	3.3	3	10	10	Caesarean section	Yes	Other	No	No	No	No	No	No	Discharged home alive		In-born	others	others	others	1	Normal	30-60
1004	2015-02-03	2015-02-03	1670	66	13.3		92			Luwero	Taxi	3				No						No		No	Male	Another facility	Midwife/Nurse	1.75	3			Normal Vaginal	Yes	Prematurity	No	No	No	No	No	No	Discharged home alive		Out-born	Prematurity/LBW/RDS	others	others	0	1500-2499	>60
1005	2015-08-03	2015-08-07	3320	60	16.9	3	93		23	Nakasongola	Ambulance	4	38	No	No	No	No	Yes	No	No	No	No	4	No	Male	Home	Midwife/Nurse		3			Normal Vaginal	3	Infection	No	No	No	No	No	Yes	Discharged home alive		Out-born	others	others	others	4	Normal	30-60
1006	2015-02-01	2015-02-03	3100		4.6		90			Nakaseke	Boda Boda	3	41	No	No	No	No	No	No	No	No	No	3	No	Male	Kiwoko hospital	Doctor	3.1	No	9	10	Caesarean section	3	Infection	3	No	No	No	No	No	Discharged home alive		In-born	others	others	Infection	2	Normal	NR
1007	2015-02-01	2015-02-01	3700	79	3.8	1	79		23	Luwero	Boda Boda	1		No	No	No	No	No	No	No	No	No		No	Male	Kiwoko hospital	Midwife/Nurse	3.7	No			Normal Vaginal	Yes	Respiratory Distress	3	No	No	No	No	No	Discharged home alive		In-born	Prematurity/LBW/RDS	others	others	0	Normal	>60
1008	2015-01-08	2015-01-11	3320		5.7					Nakasongola	Foot	1	36	Yes	No	No	No	Yes	No	Yes	No	No	4	No	Male	Another facility	Midwife/Nurse	3.4	3			Normal Vaginal	Yes	Infection	No	No	No	No	No	No	Discharged home alive		Out-born	others	others	Infection	3	Normal	NR
1009	2015-01-23	2015-01-24	1230	62	3.5	5	54			Luwero	Boda Boda					Yes		Yes		Yes					Female	Another facility	Doctor	1.23	3			Caesarean section	3	Prematurity	No	Yes	Yes	Yes	No	No	Discharged home alive		Out-born	others	others	others	1	<1500	>60
1010	2015-10-02	2015-10-02	2170	67	2.7		100		24	Nakasongola	Boda Boda	1	33	No	No	No	Yes	No	No	No	No	No	2	No	Female	Kiwoko hospital	Doctor	2.2	No	9	10	Caesarean section	Yes	Prematurity	No	No	No	No	Yes	No	Discharged home alive		In-born	Prematurity/LBW/RDS	others	others	0	1500-2499	>60
1011	2015-01-18	2015-01-19	3760	76	5.7					Nakaseke	Boda Boda	6		No	No	Yes	No		No	No	No	No	5	No	Male	Another facility	Midwife/Nurse	3.76	3			Normal Vaginal	Yes	Other	No	No	No	No	No	No	Discharged home alive		Out-born	others	others	others	1	Normal	>60
1012	2015-01-17	2015-01-17	4200	53	6.6	5	64	5		Nakaseke	Boda Boda	1	42		No	No	No		Yes	No	No	No	5	Yes	Male	Kiwoko hospital	Doctor	4.2	3	5	6	Caesarean section	No	Respiratory Distress	No	Yes	No	Yes	No	No	Discharged home alive		In-born	Prematurity/LBW/RDS	others	others	0	Normal	30-60
1013	2015-01-16	2015-01-16	3260	35	8.3	1	87			Luwero	Taxi	1			No	Yes	No	No	No	No	No	No	4	No	Male	Kiwoko hospital	Doctor	3.8	Yes	4	8	Caesarean section	No	Birth Asphyxia	No	No	No	No	No	No	Discharged home alive		In-born	others	birth asphyxia	others	0	Normal	30-60
1014	2015-01-12	2015-01-12	1480	90	5	4	90	5		Nakaseke	Foot	2		No	No	No	No	No	No	No	No	No	3	Yes	Female	Kiwoko hospital	Doctor	1.5	No	10	10	Caesarean section	Yes	Prematurity	No	No	No	No	Yes	No	Discharged home alive		In-born	Prematurity/LBW/RDS	others	others	0	<1500	>60
1015	2015-03-30	2015-03-30	2200	46	6.1	0	100		30	Nakaseke	Taxi	4	35	No	No	No	No	No	No	No	No	No	3	Yes	Female	Kiwoko hospital	Midwife/Nurse	2.2	No	9	10	Normal Vaginal	Yes	Prematurity	No	No	No	No	No	No	Discharged home alive		In-born	Prematurity/LBW/RDS	others	others	0	1500-2499	30-60
1016	2015-01-07	2015-01-07	1330		6.5	5	58			Nakaseke	Boda Boda	2										No	4	No	Male	Kiwoko hospital	Doctor	1.4	No	7	8	Caesarean section	Yes	Prematurity	No	Yes	Yes	Yes	No	Yes	Discharged home alive		In-born	Prematurity/LBW/RDS	others	others	0	<1500	NR
1017	2015-12-08	2015-12-08	3030	42	2.7		98			Luwero	Taxi	4			Yes							No	3	Yes	Female	Kiwoko hospital	Doctor	3.1	3	9	10	Caesarean section	3	Other	No	No	No	No	No	No	Discharged home alive		In-born	others	others	others	0	Normal	30-60
1018	2015-01-05	2015-01-05	2880		4.2					Nakaseke	Taxi	3		No	No	No	No	Yes	No	No	No	No	1	Yes	Male	Kiwoko hospital	Midwife/Nurse	2.9	Yes	6	8	Normal Vaginal	Yes	Respiratory Distress	No	Yes	No	No	No	No	Discharged home alive		In-born	others	birth asphyxia	others	0	Normal	NR
1019	2015-01-02	2015-01-02	3490	54	4.4					Nakaseke	Boda Boda	10		No	No	No	No	No	No	No	No	No	3	Yes	Female	Kiwoko hospital	Midwife/Nurse	3.5	Yes	7	9	Normal Vaginal	Yes	Infection	No	No	No	No	No	No	Discharged home alive		In-born	others	birth asphyxia	others	0	Normal	30-60
1020	2015-10-10	2015-10-10	3200	105	10.2	3	94		18	Nakasongola	Foot	1	38	No	No	No	No	No	No	No	No	No	6	No	Male	Kiwoko hospital	Doctor	3.2	Yes	7	9	Caesarean section	No	Respiratory Distress	No	No	No	No	No	No	Discharged home alive		In-born	Prematurity/LBW/RDS	others	others	0	Normal	>60
1021	2015-05-26	2015-05-26	1650	78	3	1	95			Nakaseke	Taxi	1	34	Yes	No	No	No	No	No	No	No	No	0	No	Female	Kiwoko hospital	Midwife/Nurse	1.65	3	9	10	Normal Vaginal	Yes	Prematurity	No	No	No	No	No	No	Discharged home alive		In-born	Prematurity/LBW/RDS	others	others	0	1500-2499	>60
1022	2015-03-30	2015-04-18	4220	56	5	0	96		17	Nakasongola	Taxi	1												No	Male	Another facility	Midwife/Nurse	3.9	3			Normal Vaginal	Yes	Infection	3	No	No	No	No	No	Discharged home alive		Out-born	others	others	Infection	19	Normal	30-60
1023	2015-03-15	2015-03-15	2960	33	4.9				17	Luwero	Boda Boda	2		No	No	No	No	No	No	No	No	No		No	Female	Another facility	Midwife/Nurse	2.9	No	5	6	Normal Vaginal	No	Birth Asphyxia	No	Yes	No	No	No	No	Died	Birth Asphyxia	Out-born	others	birth asphyxia	others	0	Normal	30-60
1024	2015-09-20	2015-09-20	1760	64	7.2	4	100			Luwero	Boda Boda											No		No	Female	Kiwoko hospital	Doctor	1.75	No	8	10	Caesarean section	Yes	Prematurity	No	No	No	No	Yes	No	Discharged home alive		In-born	others	others	Infection	0	1500-2499	>60
1025	2015-09-25	2015-09-25	1100	80	2.1		96		30	Luwero	Taxi			No	No	No	No	No	No	No	No	No	2	No	Male	Another facility	Midwife/Nurse	1.1	No			Normal Vaginal	3	Prematurity	3	No	No	No	No	No	Died	Prematurity	Out-born	Prematurity/LBW/RDS	others	others	0	<1500	>60
1026	2015-07-30	2015-07-30	1520	60	6.3	3	93		19	Nakasongola	Ambulance	1	30	No	No	No	No	No	No	No	No	No	4	No	Female	Another facility	Midwife/Nurse	1.5	3	5	7	Normal Vaginal	No	Prematurity	3	No	No	No	No	No	Discharged home alive		Out-born	Prematurity/LBW/RDS	others	others	0	1500-2499	30-60
1027	2015-08-15	2015-08-15	4280	60	6.1	7	43		26	Luwero	Boda Boda	2		Yes	No	No	No	Yes	No	No	No	No	3	No	Female	Kiwoko hospital	Doctor	4.28	No	3	5	Normal Vaginal	Yes	Birth Asphyxia	No	No	No	No	No	No	Discharged home alive		In-born	others	birth asphyxia	others	0	Normal	30-60
1028	2015-02-19	2015-02-20	4140		7.9				26	Luwero	Boda Boda	1	39	No	No	No	No	No	Yes	No	No	No	1	No	Male	Kiwoko hospital	Midwife/Nurse	4.7	No	7	10	Normal Vaginal	No	Infection	No	No	No	No	No	No	Died	Infection	In-born	others	others	Infection	1	Normal	NR
1029	2015-12-06	2015-12-08	2890	50	2.9	0	100		25	Nakasongola	Taxi	2		No	No	No	No	No	No	No	No	No	4	No	Male	Another facility	Midwife/Nurse	3.3	3	6	10	Normal Vaginal	Yes	Infection	No	No	No	No	No	No	Discharged home alive		Out-born	others	others	Infection	2	Normal	30-60
1030	2015-11-05	2015-11-05	3060	50	4.6	1	99		22	Luwero	Taxi	1	42	No	No	No	No	No	No	No	No	No	4	No	Male	Kiwoko hospital	Doctor	3	No	8	9	Caesarean section	Yes	Respiratory Distress	No	No	No	No	No	No	Discharged home alive		In-born	others	others	Infection	0	Normal	30-60
1031	2015-07-09	2015-07-09	1480	79	5.5		95			Other	Taxi	1	32	Yes	No	No	No	No	No	No	No	No		No	Female	Kiwoko hospital	Midwife/Nurse	1.5	No	10	10	Normal Vaginal	Yes	Prematurity	No	No	No	No	No	No	Discharged home alive		In-born	Prematurity/LBW/RDS	others	others	0	<1500	>60
1032	2015-08-12	2015-08-12	2080	54	4.3	0	96		17	Luwero	Boda Boda	1	35	Yes	No	No	No	No	No	No	No	No	2	No	Female	Another facility	TBA	2.08	3			Normal Vaginal	3	Congenital Anomaly	No	No	No	No	No	No	Referred		Out-born	others	others	others	0	1500-2499	30-60
1033	2015-04-10	2015-04-10	2470	70	3	1	100		20	Other	Taxi	1	37		No		No		No		No	No	2	No	Female	Kiwoko hospital	Midwife/Nurse	2.5	Yes	9	10	Normal Vaginal	3	Prematurity	No	No	No	No	Yes	No	Discharged home alive		In-born	Prematurity/LBW/RDS	others	others	0	1500-2499	>60
1034	2015-04-02	2015-04-02	1380	68	3.9	1	100		19	Other	Foot	1		No	No	No	No	No	No	No	No	No	2	No	Female	Home	TBA	1.38	No			Normal Vaginal	Yes	Prematurity	No	No	No	No	Yes	No	Discharged home alive		Out-born	Prematurity/LBW/RDS	others	others	0	<1500	>60
1035	2015-09-08	2015-09-10	3200	80	2.5	0	98			Nakaseke	Foot	1	40									No		No	Female	Kiwoko hospital	Doctor	3.9	No	9	10	Caesarean section	Yes	Other	No	No	No	No	No	No	Discharged home alive		In-born	others	others	Infection	2	Normal	>60
1036	2015-03-10	2015-03-12	2200		6.3	1			22	Luwero	Taxi	7		No	No	No	No	No	No	No	No	No	2	No	Male	Home	Doctor	2.2	3			Caesarean section	Yes	Infection	No	No	No	No	No	No	Discharged home alive		Out-born	others	others	others	2	1500-2499	NR
1037	2015-03-15	2015-03-15	3930		7.8	0	0		32	Nakasongola	Taxi	9		No	No	No	No	No	No	No	No	No	4	No	Male	Kiwoko hospital	Midwife/Nurse	3.93	Yes	2	4	Normal Vaginal	Yes	Birth Asphyxia	No	No	No	No	No	No	Discharged home alive		In-born	others	birth asphyxia	others	0	Normal	NR
1038	2015-12-14	2015-12-14	3290	60		2	91		31	Nakasongola	Boda Boda	6	41	No	No	No	No	No	No	No	No	No	4	No	Male	Kiwoko hospital	Doctor	3.33	Yes	6	7	Normal Vaginal	Yes	Infection	No	No	No	No	No	No	Discharged home alive		In-born	others	others	Infection	0	Normal	30-60
1039	2015-05-29	2015-05-29	3240	64	6	1	93			Luwero	Taxi	7		No	No	No	No	No	No	No	No	No	3	No	Male	Kiwoko hospital	Midwife/Nurse	3.2	Yes	7	8	Normal Vaginal	No	Infection	3	No	No	No	No	No	Discharged home alive		In-born	others	others	Infection	0	Normal	>60
1040	2015-07-28	2015-07-28	4350		8.2	2	96		30	Luwero	Boda Boda	3		No	No	No	No	No	No	No	No	No	3	No	Male	Another facility	Midwife/Nurse	4.5	3	3	6	Normal Vaginal	No	Birth Asphyxia	No	No	No	No	No	No	Discharged home alive		Out-born	others	birth asphyxia	others	0	Normal	NR
1041	2015-08-18	2015-08-21	2240	32	2.1	2	94		28	Nakaseke	Boda Boda	6		Yes		No	No	No	No	Yes	No	No			Male	Home	Midwife/Nurse		3			Normal Vaginal	3	Other	3	No	No	No	No	No	Referred		Out-born	others	others	others	3	1500-2499	30-60
1042	2015-07-05	2015-07-30	1440	60	3.1	0	100		20	Luwero	Taxi	2		No	No	No	Yes	No	Yes	No	Yes	No		No	Male	Another facility	Doctor	1.8	No			Caesarean section	Yes	Low birth weight	3	No	No	No	No	No	Discharged home alive		Out-born	Prematurity/LBW/RDS	others	others	25	<1500	30-60
1043	2015-08-26	2015-08-27	970		3		85		23	Luwero	Boda Boda	1		No	No	No	No	No	No	No	No	No		No	Female	Another facility	Midwife/Nurse	0.97	3			Normal Vaginal	Yes	Prematurity	3	Yes	No	Yes	No	Yes	Died	Prematurity	Out-born	Prematurity/LBW/RDS	others	others	1	<1500	NR
1044	2015-10-13	2015-10-13	2100	54	6.1	1	100		22	Luwero	Boda Boda	2		Yes	No	Yes	No	No	No	No	No	No	4	No	Female	Kiwoko hospital	Doctor	2.1	No	4	8	Caesarean section	3	Prematurity	No	No	No	No	No	No	Discharged home alive		In-born	Prematurity/LBW/RDS	others	others	0	1500-2499	30-60
1045	2015-05-14	2015-05-14	1490	64	20		53			Luwero	Foot		30												Female	Another facility	Doctor	1.49	3			Caesarean section	Yes	Prematurity	3	Yes	No	No	No	No	Discharged home alive		Out-born	Prematurity/LBW/RDS	others	others	0	<1500	>60
1046	2015-11-17	2015-11-19	2910	48	4.8	0	91		24	Luwero	Boda Boda	1	39	No	No	No	No	No	No	No	No	No	3	No	Male	Kiwoko hospital	Doctor	3.3	3	9	10	Caesarean section	Yes	Infection	No	No	No	No	No	No	Discharged home alive		In-born	others	others	Infection	2	Normal	30-60
1047	2015-09-24	2015-09-24	2080	64	3.2	3	73		39	Nakaseke	Foot	5	40									No	4	No	Female	Kiwoko hospital	Midwife/Nurse	2	Yes	7	8	Normal Vaginal	Yes	Respiratory Distress	No	Yes	No	No	Yes	No	Discharged home alive		In-born	Prematurity/LBW/RDS	others	others	0	1500-2499	>60
1048	2015-05-22	2015-05-25	2240		3				20	Luwero	Taxi	1		No	No	No	No	No	No	No	No	No	4	Yes	Male	Kiwoko hospital	Midwife/Nurse	2.24	No	8	9	Normal Vaginal	3	Low birth weight	3	No	No	No	Yes	No	Discharged home alive		In-born	Prematurity/LBW/RDS	others	others	3	1500-2499	NR
1049	2015-09-30	2015-09-30	1200	45	10.3	2	94		18	Nakaseke	Ambulance	1	36	No	No	No	No	No	No	No	No	No	1	No	Male	Another facility	Midwife/Nurse	1.2	3	2	4	Normal Vaginal	Yes	Prematurity	3	3	No	No	No	No	Died	Infection	Out-born	others	others	Infection	0	<1500	30-60
1050	2015-03-22	2015-03-24	2710	52					19	Luwero	Boda Boda	2		No	No	No	No	No	No	No	No	No	4	Yes	Male	Another facility	Midwife/Nurse	3.2	Yes			Normal Vaginal	Yes	Other	No	No	No	No	No	Yes	Died	Other	Out-born	others	others	others	2	Normal	30-60
1051	2015-07-28	2015-07-29	3840	88	5.8	3	88		20	Luwero	Ambulance	2		No		No		No		No		No	4	No	Female	Another facility	Doctor	3	3	10	10	Caesarean section	Yes	Infection	No	No	No	No	No	No	Discharged home alive		Out-born	others	others	Infection	1	Normal	>60
1052	2015-02-03	2015-02-21	2370		7.4				17	Other	Taxi	1		No	No	No	No	No	No	No	No	No		No	Female	Another facility	Midwife/Nurse		3			Normal Vaginal	No		No	No	No	No	No	Yes	Discharged home alive		Out-born	others	others	Infection	18	1500-2499	NR
1053	2015-04-19	2015-04-19	3130	56	4	2	87			Other	Boda Boda	1	40	No		No		No		No		No		No	Male	Kiwoko hospital	Midwife/Nurse	3.2	No	8	10	Caesarean section	Yes	Infection	No	No	No	No	No	No	Discharged home alive		In-born	others	others	Infection	0	Normal	30-60
1054	2015-06-29	2015-06-30	2570		3	2	97		20	Nakaseke	Taxi	4	41	No	No	No	No	No	No	No	No	No		Yes	Female	Another facility	Midwife/Nurse	2.57	3	3	6	Normal Vaginal	No	Birth Asphyxia	3	3	No	No	3	3	Discharged home alive		Out-born	Prematurity/LBW/RDS	others	others	1	Normal	NR
1055	2015-05-06	2015-05-07	1710	50	7	3	98			Nakaseke	Foot	1		Yes								No	2	No	Male	Kiwoko hospital	Midwife/Nurse	1.6	3	7	9	Normal Vaginal	Yes	Prematurity	No	Yes	No	Yes	Yes	No	Discharged home alive		In-born	Prematurity/LBW/RDS	others	others	1	1500-2499	30-60
1056	2015-02-28	2015-02-28	3290	83	5.9		99			Luwero	Boda Boda	1		No	No	No	No	No	No	No	No	No	3	Yes	Male	Kiwoko hospital	Midwife/Nurse	3.29	No	3	6	Normal Vaginal	No	Birth Asphyxia	No	Yes	No	Yes	No	No	Died	Congenital Anomaly	In-born	others	others	others	0	Normal	>60
1057	2015-01-25	2015-01-26	3060	60	7	0	100			Nakaseke	Foot	1	39	No	No	Yes	No	No	No	Yes	Yes	No	3	Yes	Male	Kiwoko hospital	Doctor	3.06	3	7	10	Caesarean section	No	Other	No	No	No	No	No	No	Discharged home alive		In-born	others	others	others	1	Normal	30-60
1058	2015-10-03	2015-10-03	1970	79	2.5	1	96			Luwero	Foot	2	32	Yes		No	No	No	No	No	No	No	3	No	Female	Kiwoko hospital	Midwife/Nurse	1.9	3	8	9	Normal Vaginal	Yes	Prematurity	No	No	No	No	Yes	No	Discharged home alive		In-born	Prematurity/LBW/RDS	others	others	0	1500-2499	>60
1059	2015-04-24	2015-04-24	3480	57	6	8	85		20	Nakaseke	Boda Boda	2	39	No	No	No	No	No	No	No	No	No	3	Yes	Male	Kiwoko hospital	Doctor	3.5	No	7	8	Caesarean section	Yes	Respiratory Distress	No	Yes	Yes	Yes	Yes	No	Discharged home alive		In-born	Prematurity/LBW/RDS	others	others	0	Normal	30-60
1060	2015-01-02	2015-01-02	2860	68	3	3	92			Nakaseke	Taxi	1	39		No			No					3	Yes	Male	Another facility	Doctor	2.9	Yes			Caesarean section	Yes	Respiratory Distress	No	No	No	No	No	No	Unknown		Out-born	others	birth asphyxia	others	0	Normal	>60
1061	2015-10-09	2015-10-10	3100		2.1				27	Luwero	Boda Boda	4		No	No	No	No	No	No	No	No	No	2		Female	Another facility	Midwife/Nurse	3.5	3			Normal Vaginal	Yes	Other	3	No	No	No	No	No	Died	Other	Out-born	others	others	others	1	Normal	NR
1062	2015-12-24	2015-12-24	2480	67	8.4	1	97			Luwero	Foot	2	36	Yes	No	No	No	No	No	No	No	No	3	No	Male	Kiwoko hospital	Midwife/Nurse	2.4	No	7	9	Normal Vaginal	No	Prematurity	No	No	No	No	No	No	Discharged home alive		In-born	others	others	Infection	0	1500-2499	>60
1063	2015-01-10	2015-01-10	1400	86	3.1	6	86	5	22	Luwero	Boda Boda	7	29	No	No	Yes	No	No	No	No	No	No	2	No	Male	Kiwoko hospital	Doctor	1.4	No	8	9	Caesarean section	Yes	Prematurity	No	Yes	Yes	Yes	Yes	No	Discharged home alive		In-born	Prematurity/LBW/RDS	others	others	0	<1500	>60
1064	2015-04-20	2015-04-20	3590	56	5.5		95		19	Nakaseke	Foot		39									No		No	Male	Kiwoko hospital	Doctor	3.5	No	8	10	Caesarean section	Yes	Infection	No	No	No	No	Yes	No	Discharged home alive		In-born	Prematurity/LBW/RDS	others	others	0	Normal	30-60
1065	2015-05-07	2015-05-11	1640		3.5		92		33	Luwero	Boda Boda	7	36	Yes	No	No	No	No	No	No	No	No	5	No	Male	Another facility	Midwife/Nurse		3			Normal Vaginal	Yes	Prematurity	No	No	No	No	No	No	Discharged home alive		Out-born	Prematurity/LBW/RDS	others	others	4	1500-2499	NR
1066	2015-05-24	2015-05-24	2410		3	0			25	Nakaseke	Boda Boda	3		No	No	No	No	No	No	No	No	No	4	Yes	Male	Another facility	Midwife/Nurse	2.4	No	9	10	Normal Vaginal	Yes	Low birth weight	No	No	No	No	No	No	Died	Congenital Anomaly	Out-born	others	others	others	0	1500-2499	NR
1067	2015-01-05	2015-01-05	1800		4.3	8	60			Other	Taxi	3		No	No	No	No	No	No	No	No	No	5	No	Male	Kiwoko hospital	Midwife/Nurse	1.8	3	6	7	Normal Vaginal	No	Prematurity	No	No	No	No	Yes	No	Discharged home alive		In-born	Prematurity/LBW/RDS	others	others	0	1500-2499	NR
1068	2015-11-29	2015-12-10	2560	65	6				20	Nakaseke	Boda Boda	1		No	No	No	No	No	No	No	No	No		No	Female	Kiwoko hospital	Midwife/Nurse	2.36	No	4	5	Normal Vaginal	No	Infection	3	No	No	No	No	No	Discharged home alive		In-born	others	others	Infection	11	Normal	>60
1069	2015-02-04	2015-02-05	1460	37		6		2		Nakaseke	Boda Boda											No	1	Yes	Male	Kiwoko hospital	Midwife/Nurse	1.5	3	8	10	Normal Vaginal	3	Prematurity	No	Yes	No	Yes	Yes	No	Died	Prematurity	In-born	Prematurity/LBW/RDS	others	others	1	<1500	30-60
1070	2015-03-17	2015-03-31	2390	56	4.1	0	88		17	Nakasongola	Boda Boda	1		No	No	No	No	No	No	No	No	No	3	No	Female	Another facility	Midwife/Nurse	2.3	No			Normal Vaginal	Yes	Infection	No	No	No	No	No	No	Discharged home alive		Out-born	others	others	Infection	14	1500-2499	30-60
1071	2015-09-12	2015-09-13	4140		5		100		25	Luwero	Boda Boda	4	36	No	No	No	No	No	No	No	No	No	3	Yes	Male	Kiwoko hospital	Midwife/Nurse	4.18	No	9	10	Normal Vaginal	Yes	Infection	3	No	No	No	No	No	Discharged home alive		In-born	others	others	Infection	1	Normal	NR
1072	2015-11-28	2015-12-12	3010	72	9.1		91		23	Luwero	Boda Boda	3	38	No	No	Yes	No	Yes	No	Yes	No	No		No	Female	Kiwoko hospital	Midwife/Nurse	2.06	3			Normal Vaginal	Yes	Respiratory Distress	No	No	No	No	No	No	Referred		In-born	others	others	others	14	Normal	>60
1073	2015-09-14	2015-09-15	860	40	4	6	99	2	19	Nakaseke	Boda Boda	1	23	No	No	No	No	No	No	No	No	No		No	Female	On the way to hospital	Midwife/Nurse	0.86	3			Normal Vaginal	Yes	Prematurity	3	No	No	No	No	Yes	Died	Prematurity	Out-born	Prematurity/LBW/RDS	others	others	1	<1500	30-60
1074	2015-10-31	2015-10-31	1160	66		3	95		23	Luwero	Boda Boda	1	28	Yes	No	Yes	No	Yes	No	No	No	No		No	Male	Another facility	Midwife/Nurse	1.15	3	8		Normal Vaginal	No	Prematurity	No	No	No	No	Yes	No	Discharged home alive		Out-born	Prematurity/LBW/RDS	others	others	0	<1500	>60
1075	2015-02-15	2015-02-19	2420		7.6		95		42	Other	Taxi											No			Female	Another facility	Doctor	2.42	No			Normal Vaginal	Yes	Infection	No	No	No	No	Yes	No	Died	Infection	Out-born	others	others	Infection	4	1500-2499	NR
1076	2015-12-02	2015-12-03	2920	45	3.5	2	95		20	Nakaseke	Boda Boda	1	41	No	No	No	No	No	No	No	No	No	3	No	Female	Kiwoko hospital	Midwife/Nurse	3	3	7	9	Normal Vaginal	Yes	Infection	No	No	No	No	No	No	Discharged home alive		In-born	others	others	Infection	1	Normal	30-60
1077	2015-11-29	2015-11-29	980	68	8.7	5	87		29	Nakaseke	Taxi	5	27	No	No		No	Yes	No	Yes	No	No	2	No	Male	Kiwoko hospital	Midwife/Nurse	0.98	No	8	9	Normal Vaginal	Yes	Prematurity	No	Yes	No	No	No	No	Died	Prematurity	In-born	Prematurity/LBW/RDS	others	others	0	<1500	>60
1078	2015-10-25	2015-10-25	1820	55	4.5	8	95		19	Luwero	Boda Boda	2	39	No	No	No	No	No	No	No	No	No	2	No	Male	Kiwoko hospital	Midwife/Nurse	1.83	No	7	9	Normal Vaginal	Yes	Prematurity	No	Yes	Yes	Yes	Yes	No	Discharged home alive		In-born	Prematurity/LBW/RDS	others	others	0	1500-2499	30-60
1079	2015-09-25	2015-09-26	3250	120	5.9		92		29	Nakasongola	Boda Boda	5	40	No	No	No	No	No	No	No	No	No	4	No	Female	Another facility	Midwife/Nurse	3.25	3			Normal Vaginal	No	Birth Asphyxia	No	No	No	No	No	No	Discharged home alive		Out-born	others	birth asphyxia	others	1	Normal	>60
1080	2015-06-14	2015-06-24	1620				98		28	Luwero	Boda Boda	1		Yes	No		No	Yes		Yes	No	No	3	No	Female	Another facility	Midwife/Nurse	2	3			Normal Vaginal	Yes	Prematurity	No	No	No	No	No	No	Discharged home alive		Out-born	Prematurity/LBW/RDS	others	others	10	1500-2499	NR
1081	2015-04-23	2015-05-09	2780	70	5.4	2	97		25	Luwero	Boda Boda	1	40	No	No	No	No	Yes	No	No	Yes	No	3	No	Female	Another facility	Midwife/Nurse	2.5	3			Normal Vaginal	3	Infection	No	No	No	No	No	No	Discharged home alive		Out-born	others	others	Infection	16	Normal	>60
1082	2015-07-16	2015-07-16	2190	72		2	72		28	Luwero	Boda Boda	5										No	2	No	Male	Kiwoko hospital	Midwife/Nurse	2.19	No	8	9	Normal Vaginal	Yes	Prematurity	No	Yes	No	No	No	No	Referred		In-born	others	others	others	0	1500-2499	>60
1083	2015-02-19	2015-02-19	1880	56	3.3	2	91			Nakasongola	Taxi	2	28	No	No	No	No	No	No	No	No	No	0		Female	Kiwoko hospital	Midwife/Nurse	1.9	No	10	10	Normal Vaginal	Yes	Prematurity	No	No	No	No	No	No	Discharged home alive		In-born	Prematurity/LBW/RDS	others	others	0	1500-2499	30-60
1084	2015-05-24	2015-05-24	2770		6	3	84			Nakaseke	Boda Boda														Female	Another facility	Midwife/Nurse	2.77	3			Normal Vaginal	Yes	Birth Asphyxia	3	No	No	No	No	No	Discharged home alive		Out-born	others	birth asphyxia	others	0	Normal	NR
1085	2015-07-09	2015-07-09	910	38		8	85		20	Luwero	Boda Boda	1	28	No	No	No	No	Yes	No	No	No	No	2	No	Male	Another facility	Midwife/Nurse	0.9	3			Normal Vaginal	3	Prematurity	Yes	Yes	No	Yes	No	Yes	Died	Prematurity	Out-born	Prematurity/LBW/RDS	others	others	0	<1500	30-60
1086	2015-12-17	2015-12-17	3800	60	6.6	0	90		21	Nakaseke	Boda Boda	2		No	No	No	No	No	No	No	No	No	3	Yes	Female	Kiwoko hospital	Doctor	3.8	No	5	7	Caesarean section	Yes	Birth Asphyxia	3	No	No	No	No	No	Discharged home alive		In-born	others	birth asphyxia	others	0	Normal	30-60
1087	2015-04-10	2015-04-10	2050	84	4	1	100		20	Other	Taxi	1	37		No		No		No		No	No	2	No	Female	Kiwoko hospital	Midwife/Nurse	2.07	Yes	8	10	Normal Vaginal	Yes	Prematurity	No	No	No	No	Yes	No	Discharged home alive		In-born	Prematurity/LBW/RDS	others	others	0	1500-2499	>60
1088	2015-11-04	2015-11-05	2230	52	3.3	0	99		35	Nakasongola	Ambulance	7	35	No	No	No	No	Yes	No	Yes	No	No	4	No	Male	Home	Midwife/Nurse	2.23	3			Normal Vaginal	3	Prematurity	No	No	No	No	No	No	Discharged home alive		Out-born	Prematurity/LBW/RDS	others	others	1	1500-2499	30-60
1089	2015-01-27	2015-01-28	2370	60	2.8	0	100			Luwero	Boda Boda	4	35	No	No	No	No	No	No	No	No	No	4	Yes	Female	Kiwoko hospital	Doctor	2.37	No			Caesarean section	3	Infection	3	No	No	No	No	No	Discharged home alive		In-born	others	others	Infection	1	1500-2499	30-60
1090	2015-04-18	2015-04-19	3660	69	4	0	98		28	Luwero	Ambulance	4		Yes	No	No	No	No	No	Yes	No	No	4	No	Male	Kiwoko hospital	Doctor	4.1	Yes	10	10	Caesarean section	Yes	Infection	No	No	No	No	No	No	Discharged home alive		In-born	others	others	Infection	1	Normal	>60
1091	2015-03-22	2015-03-23	3000	52		0	59		27	Nakaseke	Boda Boda	2	41	No	No	No	No	No	No	No	No	No	3	No	Female	Another facility	Midwife/Nurse	3.3	No			Normal Vaginal	Yes	Infection	No	Yes	No	No	No	No	Discharged home alive		Out-born	others	others	Infection	1	Normal	30-60
1092	2015-08-11	2015-08-11	4290	43	7.2	4	84		36	Luwero	Taxi	5			No		No		No	No	No	No		Yes	Female	Kiwoko hospital	Doctor	4.6	3	8	9	Caesarean section	No	Birth Asphyxia	No	Yes	No	No	Yes	No	Discharged home alive		In-born	others	birth asphyxia	others	0	Normal	30-60
1093	2015-03-18	2015-03-18	4500	60	6		9	5		Luwero	Foot	4		No	No	No	No	No	No	No	No	Yes	4	No	Male	Kiwoko hospital	Doctor	4.5	No	4	6	Caesarean section	No	Birth Asphyxia	No	Yes	Yes	Yes	No	No	Died	Congenital Anomaly	In-born	others	others	others	0	Normal	30-60
1094	2015-03-04	2015-03-04	3130	68	5	2	92		23	Luwero	Taxi	2	40	No	No	No	No	No	No	No	No	No	4	No	Male	Kiwoko hospital	Midwife/Nurse	3.12	No	7	9	Normal Vaginal	No	Infection	No	Yes	No	No	No	No	Discharged home alive		In-born	others	others	Infection	0	Normal	>60
1095	2015-09-29	2015-09-29	1940	48	2.4	1	98		18	Nakaseke	Boda Boda	1	28	No	No	No	No	No	No	No	No	No		Yes	Male	Kiwoko hospital	Midwife/Nurse	1.94	3	9	10	Normal Vaginal	3	Infection	No	No	No	No	No	No	Discharged home alive		In-born	Prematurity/LBW/RDS	others	others	0	1500-2499	30-60
1096	2015-02-06	2015-02-06	1670	72		2	93		27	Nakaseke	Boda Boda	4	32	No	No	No	No	No	No	No	No	No			Male	Kiwoko hospital	Doctor	1.67	No	3	4	Caesarean section	3	Prematurity	3	No	No	No	No	No	Discharged home alive		In-born	Prematurity/LBW/RDS	others	others	0	1500-2499	>60
1097	2015-07-25	2015-07-25	4900	70	4.1	0	83		33	Nakaseke	Taxi	5		No	No	No	No	No	No	No	No	No		Yes	Female	Kiwoko hospital	Doctor	5.1	No	8	10	Caesarean section	Yes	Other	No	Yes	No	No	No	Yes	Referred		In-born	others	others	others	0	Normal	>60
1098	2015-06-09	2015-06-19	3100	66	7.3		100		25	Luwero	Boda Boda	3		Yes	No	No	No	No	No	No	No	No	1	No	Male	Another facility	Midwife/Nurse	3.4	3			Normal Vaginal	Yes	Infection	No	No	No	No	No	No	Discharged home alive		Out-born	others	others	Infection	10	Normal	>60
1099	2015-03-28	2015-03-29	2300	58	2.6	2	59		26	Nakasongola	Boda Boda	2	40	Yes	No	No	No	No	No	No	No	No		No	Female	Another facility	Midwife/Nurse	2.5	3			Normal Vaginal	No	Congenital Anomaly	No	Yes	No	Yes	No	No	Died	Congenital Anomaly	Out-born	others	others	others	1	1500-2499	30-60
1100	2015-01-22	2015-01-25	2970		5.3		95			Luwero	Boda Boda	2		No	No	No	No	No	No	No	No	No	3	No	Female	Another facility	Midwife/Nurse	2.97	No			Normal Vaginal	Yes	Infection	3	No	No	No	No	No	Discharged home alive		Out-born	others	others	Infection	3	Normal	NR
1101	2015-10-31	2015-10-31	3030	52	13.4					Nakaseke	Boda Boda	1										No	4	Yes	Male	Kiwoko hospital	Midwife/Nurse	3.03	No	4	7	Normal Vaginal	No	Birth Asphyxia	No	Yes	No	No	No	No	Discharged home alive		In-born	others	birth asphyxia	others	0	Normal	30-60
1102	2015-07-02	2015-07-02	3330	48	4.8	0	97		26	Luwero	Ambulance	3		No	No	Yes	No	No	No	No	No	No	4	Yes	Male	Another facility	Midwife/Nurse	3.33	No	5	10	Normal Vaginal	No	Birth Asphyxia	No	Yes	No	Yes	No	No	Died	Birth Asphyxia	Out-born	others	birth asphyxia	others	0	Normal	30-60
1103	2015-07-15	2015-07-15	1830	60	3.3	4	91			Luwero	Foot	7										No	2	No	Male	Kiwoko hospital	Doctor	1.8	3	9	10	Caesarean section	3	Prematurity	No	No	No	No	No	No	Discharged home alive		In-born	Prematurity/LBW/RDS	others	others	0	1500-2499	30-60
1104	2015-05-09	2015-06-05	4300	56	9		97			Luwero	Foot											No		No	Male	Another facility	Midwife/Nurse	3.7	3			Normal Vaginal	3	Infection	No	No	No	No	No	Yes	Discharged home alive		Out-born	others	others	Infection	27	Normal	30-60
1105	2015-08-15	2015-09-02	3790		6	0	100		23	Nakaseke	Boda Boda	2	40	No	No	No	No	No	No	No	No	No	3	No	Female	Kiwoko hospital	Doctor	3.6	No	3	4	Caesarean section	Yes	Infection	3	No	No	No	No	No	Discharged home alive		In-born	others	others	Infection	18	Normal	NR
1106	2015-12-31	2015-12-31	1900	68	3.7	2	94		20	Nakasongola	Ambulance	2		Yes	No	Yes	No	No	No	No	No	No	3	No	Female	Kiwoko hospital	Midwife/Nurse	1.9	No	7	9	Normal Vaginal	No	Prematurity	No	No	No	No	No	No	Discharged home alive		In-born	Prematurity/LBW/RDS	others	others	0	1500-2499	>60
1107	2015-01-08	2015-01-08	2110	45	6.5		97			Nakaseke	Boda Boda	2		No	No	No	Yes	No	Yes	No		No	2	Yes	Male	Kiwoko hospital	Doctor	2.11	3	8	9	Caesarean section	Yes	Prematurity	No	No	No	No	No	No	Discharged home alive		In-born	Prematurity/LBW/RDS	others	others	0	1500-2499	30-60
1108	2015-07-10	2015-07-10	3040	28	10.1		93		21	Nakasongola	Ambulance	3	42	No	No	No	Yes	No	No	Yes	Yes	No	3		Female	Kiwoko hospital	Midwife/Nurse	3.04	Yes	5		Normal Vaginal	No	Birth Asphyxia	No	Yes	No	Yes	No	No	Discharged home alive		In-born	others	birth asphyxia	others	0	Normal	<30
1109	2015-08-08	2015-08-14	2380			0	100		30	Nakaseke	Taxi	5		Yes	Yes	Yes	Yes	Yes	Yes	Yes	Yes	Yes	5	No	Male	Another facility	Midwife/Nurse	3.6	No			Normal Vaginal	Yes	Infection	3	No	No	No	No	No	Died	Infection	Out-born	others	others	Infection	6	1500-2499	NR
1110	2015-05-24	2015-05-24	1880		3		90		17	Luwero	Boda Boda	1		No	No	No	No	No	No	No	No	No	4	No	Female	Another facility	Midwife/Nurse	1.88	3			Normal Vaginal	Yes	Prematurity	3	No	No	No	No	No	Discharged home alive		Out-born	Prematurity/LBW/RDS	others	others	0	1500-2499	NR
1111	2015-05-24	2015-05-24	1590			1	85		17	Luwero	Boda Boda	1		No	No	No	No	No	No	No	No	No	4	No	Female	Another facility	Midwife/Nurse	1.59	No			Normal Vaginal	Yes	Prematurity	3	No	No	No	No	No	Discharged home alive		Out-born	Prematurity/LBW/RDS	others	others	0	1500-2499	NR
1112	2015-03-10	2015-03-15	2680		4.6				36	Nakaseke	Taxi	10	41	No	No	No	No	No	No	No	No	No	3	No	Male	Home	Midwife/Nurse		No			Normal Vaginal	Yes	Infection	No	No	No	No	No	No	Referred		Out-born	others	others	others	5	Normal	NR
1113	2015-12-11	2015-12-11	1600	43	5.4	5	84			Other	Foot		32	No	No	No	No	No	No	No	No	No			Female	Kiwoko hospital	Doctor	1.6	No	6	7	Caesarean section	3	Prematurity	No	Yes	No	Yes	Yes	No	Discharged home alive		In-born	Prematurity/LBW/RDS	others	others	0	1500-2499	30-60
1114	2015-08-15	2015-08-15	3640	67	10.6	0	99		35	Nakaseke	Ambulance	7	40	No	No	No	No	No	No	No	No	No	2	No	Male	Another facility	Midwife/Nurse	3.7	No	3	7	Normal Vaginal	No	Birth Asphyxia	3	No	No	No	No	No	Discharged home alive		Out-born	others	birth asphyxia	others	0	Normal	>60
1115	2015-02-20	2015-02-20	2730	63	2.8	1	93			Luwero	Foot		31									No	5		Female	Kiwoko hospital	Midwife/Nurse	2.8	No	8	10	Normal Vaginal	Yes	Infection	No	No	No	No	No	No	Discharged home alive		In-born	others	others	Infection	0	Normal	>60
1116	2015-05-22	2015-05-22	3010	70	6	3	94		29	Luwero	Boda Boda	6		No	No	No	No	No	No	No	No	No	5	Yes	Male	Kiwoko hospital	Midwife/Nurse	3.01	No	7	9	Normal Vaginal	Yes	Infection	No	No	No	No	No	No	Discharged home alive		In-born	others	others	Infection	0	Normal	>60
1117	2015-11-21	2015-11-21	2400	58	8.2	4	83			Nakasongola	Foot											No	4	No	Female	Kiwoko hospital	Doctor	2.4	No	2	6	Caesarean section	No	Birth Asphyxia	No	Yes	Yes	No	Yes	No	Discharged home alive		In-born	others	birth asphyxia	others	0	1500-2499	30-60
1118	2015-06-17	2015-06-26	3370	50	5.7	0	97		22	Other	Boda Boda	1	38	No	No	Yes	No	No	No	Yes	No	No	2	No	Male	Kiwoko hospital	Midwife/Nurse	3.3	3			Normal Vaginal	No	Infection	No	No	No	No	Yes	No	Discharged home alive		In-born	others	others	Infection	9	Normal	30-60
1119	2015-07-05	2015-07-30	1340	52	4.1		100		20	Luwero	Taxi	2		No	No	No	No	No	No	No	No	No	2	Yes	Male	Another facility	Doctor	1.9	No	9	10	Caesarean section	Yes	Low birth weight	3	No	No	No	No	No	Discharged home alive		Out-born	Prematurity/LBW/RDS	others	others	25	<1500	30-60
1120	2015-03-21	2015-03-21	2020	65	6.8				20	Luwero	Boda Boda	2		No		No		No		No	Yes	No	2		Female	Another facility	Midwife/Nurse	2.02	3	8	10	Normal Vaginal	Yes	Prematurity	No	Yes	Yes	No	No	No	Discharged home alive		Out-born	Prematurity/LBW/RDS	others	others	0	1500-2499	>60
1121	2015-12-08	2015-12-08	1900	61	1.3	5	92			Other	Foot	4										No			Male	Kiwoko hospital	Doctor	1.9	No			Caesarean section	No	Prematurity	No	Yes	No	Yes	Yes	Yes	Died	Birth Asphyxia	In-born	others	birth asphyxia	others	0	1500-2499	>60
1122	2015-04-28	2015-04-29	3030	42	4.1				25	Nakaseke	Foot	5	41	No	No	No	No	No	No	No	No	No	2	Yes	Female	Kiwoko hospital	Midwife/Nurse	3.2	No	10	10	Normal Vaginal	Yes	Infection	No	No	No	No	No	No	Discharged home alive		In-born	others	others	Infection	1	Normal	30-60
1123	2015-06-20	2015-06-21	3190	107	7.3	1	88		22	Nakaseke	Foot	1	38	No	No	No	No	No	No	No	No	No	4	Yes	Female	Kiwoko hospital	Midwife/Nurse	3.19	Yes	6	8	Normal Vaginal	No	Birth Asphyxia	No	Yes	No	No	No	No	Discharged home alive		In-born	others	birth asphyxia	others	1	Normal	>60
1124	2015-11-08	2015-11-08	1340	48		8		3		Nakaseke	Ambulance	2		No	No	No	No	No	No	No	No	No	2	No	Male	Kiwoko hospital	Doctor	1.35	3	4	5	Caesarean section	No	Prematurity	3	Yes	No	Yes	No	No	Died	Birth Asphyxia	In-born	others	birth asphyxia	others	0	<1500	30-60
1125	2015-01-17	2015-02-10	3710		4.8	0	97		24	Luwero	Taxi	3		No	No	No	No	No	No	No	No	No	1	Yes	Male	Another facility	Midwife/Nurse	3	3			Normal Vaginal	Yes	Infection	No	No	No	No	No	No	Discharged home alive		Out-born	others	others	Infection	24	Normal	NR
1126	2015-03-29	2015-03-29	1360	80	2	4	98		27	Luwero	Boda Boda	4	31	No	No	No	No	No	No	No	No	No	2	Yes	Female	Kiwoko hospital	Midwife/Nurse	1.36	3	4	7	Normal Vaginal	No	Prematurity	3	No	No	No	Yes	No	Discharged home alive		In-born	Prematurity/LBW/RDS	others	others	0	<1500	>60
1127	2015-04-11	2015-04-13	3300	100		3	73		20	Nakasongola	Taxi	2		No	No	No	No	No	No	No	No	No		No	Male	Another facility	Midwife/Nurse	5	No			Normal Vaginal	Yes	Infection	No	Yes	Yes	No	No	No	Discharged home alive		Out-born	others	others	Infection	2	Normal	>60
1128	2015-05-03	2015-05-03	1770		3					Nakaseke	Boda Boda	5										No		No	Male	Kiwoko hospital	Doctor	1.8	No	9	10	Caesarean section	Yes	Prematurity	No	Yes	No	Yes	No	No	Discharged home alive		In-born	Prematurity/LBW/RDS	others	others	0	1500-2499	NR
1129	2015-11-21	2015-11-23	3690	92	9.6		95		25	Nakasongola	Ambulance	4	39	Yes	No	Yes	No	Yes	No	No	No	No	8	No	Male	Another facility	Midwife/Nurse	3.5	3	7	10	Normal Vaginal	No	Infection	No	Yes	No	No	No	No	Died	Birth Asphyxia	Out-born	others	birth asphyxia	others	2	Normal	>60
1130	2015-11-10	2015-11-10	1700	66	5.6		97		25	Luwero	Boda Boda	4	33	No	No	No	No	No	No	No	No	No	3		Female	Another facility	Midwife/Nurse	1.7	No	8		Normal Vaginal	Yes	Prematurity	No	No	No	No	Yes	No	Discharged home alive		Out-born	Prematurity/LBW/RDS	others	others	0	1500-2499	>60
1131	2015-03-06	2015-03-06	2570	58	2	8	84			Other	Taxi											No		No	Female	Kiwoko hospital	Midwife/Nurse	2.75	Yes	3	4	Normal Vaginal	No	Birth Asphyxia	No	Yes	No	Yes	No	No	Died		In-born	others	others	others	0	Normal	30-60
1132	2015-11-12	2015-11-25	1840			2	93		21	Luwero	Boda Boda	4		No	No	No	No	No	No	No	No	No		No	Female	Another facility	Midwife/Nurse		3			Normal Vaginal	Yes	Infection	No	Yes	No	Yes	No	No	Died	Infection	Out-born	others	others	Infection	13	1500-2499	NR
1133	2015-06-06	2015-06-06	2230	45	4.7	3	75		20	Nakaseke	Foot	1	36	Yes	No	No	No	No	No	No	No	No	3	Yes	Male	Kiwoko hospital	Midwife/Nurse	2.23	No	4	5	Normal Vaginal	3	Birth Asphyxia	No	No	No	No	No	No	Discharged home alive		In-born	others	birth asphyxia	others	0	1500-2499	30-60
1134	2015-06-08	2015-06-08	1420	38	5.7		48			Luwero	Ambulance	4		No	No	No	No	No	No	Yes	No	No			Female	Another facility	Midwife/Nurse	1.42	3			Normal Vaginal	3	Prematurity	No	Yes	No	Yes	Yes	No	Discharged home alive		Out-born	Prematurity/LBW/RDS	others	others	0	<1500	30-60
1135	2015-06-13	2015-06-13	1840		2	0	99			Nakaseke	Taxi											No	5	No	Male	Kiwoko hospital	Doctor	1.8	3	8	10	Caesarean section	Yes	Low birth weight	No	No	No	No	No	No	Discharged home alive		In-born	Prematurity/LBW/RDS	others	others	0	1500-2499	NR
1136	2015-12-18	2015-12-18	1020	87	3.9	4	94		17	Luwero	Ambulance	1		Yes	No	No	No		Yes	Yes	No	No	3	No	Male	Another facility	Midwife/Nurse	1.02	3	6	9	Normal Vaginal	No	Prematurity	No	No	No	No	Yes	No	Discharged home alive		Out-born	Prematurity/LBW/RDS	others	others	0	<1500	>60
1137	2015-08-15	2015-09-02	3790		5.5	0	100		23	Nakaseke	Boda Boda	2	40	No	No	No	No	Yes	No	Yes	No	No	3	Yes	Female	Kiwoko hospital	Doctor	3.6	No	3	4	Caesarean section	Yes	Infection	No	No	No	No	No	No	Discharged home alive		In-born	others	others	Infection	18	Normal	NR
1138	2015-09-15	2015-09-15	1620	33	8.5	6	96		19	Nakasongola	Taxi	1		No	No	No	No	No	No	No	No	No	3	No	Male	Kiwoko hospital	Doctor	1.62	Yes			Normal Vaginal	3	Birth Asphyxia	No	No	No	No	No	No	Discharged home alive		In-born	others	birth asphyxia	others	0	1500-2499	30-60
1139	2015-02-09	2015-02-09	2620	62	2	4	90	5	26	Luwero	Boda Boda	4	35									No		No	Male	Kiwoko hospital	Doctor	2.7	3	9	10	Caesarean section	No	Prematurity	No	Yes	No	Yes	No	No	Discharged home alive		In-born	Prematurity/LBW/RDS	others	others	0	Normal	>60
1140	2015-02-25	2015-02-27	3156	52	7.1	0	99			Luwero	Boda Boda	3		Yes	No	No	No	No	Yes	No	No	No	3	No	Female	Another facility	Midwife/Nurse	3.8	No			Normal Vaginal	No	Infection	No	Yes	No	No	No	No	Discharged home alive		Out-born	others	others	Infection	2	Normal	30-60
1141	2015-01-30	2015-01-30	3760	43	3	5	86	5		Luwero	Foot	1	40	No	No	No	No	No	No	No	No	No	2	No	Male	Kiwoko hospital	Doctor	3.76	No	6	7	Caesarean section	No	Respiratory Distress	No	Yes	Yes	Yes	No	No	Discharged home alive		In-born	others	others	others	0	Normal	30-60
1142	2015-04-11	2015-04-11	2890	65	3	2	86		38	Nakaseke	Boda Boda	10		No	No	No	No	No	No	No	No	No	4		Male	Another facility	Midwife/Nurse	2.89	Yes			Normal Vaginal	No	Birth Asphyxia	3	Yes	Yes	No	No	No	Discharged home alive		Out-born	others	birth asphyxia	others	0	Normal	>60
1143	2015-07-16	2015-07-16	1820	80	4.5		97		20	Nakaseke	Boda Boda	1	32	No	No	No	No	Yes	No	No	No	No	4	No	Male	Kiwoko hospital	Midwife/Nurse	1.8	No	9	10	Normal Vaginal	Yes	Prematurity	Yes	No	No	No	No	No	Discharged home alive		In-born	Prematurity/LBW/RDS	others	others	0	1500-2499	>60
1144	2015-07-01	2015-07-01	1670				18	5		Other	Foot											No			Male	Kiwoko hospital	Midwife/Nurse	1.6	No	5	7	Normal Vaginal	3	Prematurity	Yes	Yes	No	Yes	Yes	No	Died	Prematurity	In-born	Prematurity/LBW/RDS	others	others	0	1500-2499	NR
1145	2015-09-18	2015-09-18	1460	45	3.4				24	Other	Ambulance	2	32	No	No	No	No	No	No	No	No	No	4	No	Female	Kiwoko hospital	Doctor	1.4	No		10	Caesarean section	3	Prematurity	No	No	No	No	No	No	Discharged home alive		In-born	Prematurity/LBW/RDS	others	others	0	<1500	30-60
1146	2015-08-14	2015-08-15	2600	68		2	99		18	Nakaseke	Ambulance	1		No	No	No	No	No	No	No	No	No	3	No	Female	Another facility	Midwife/Nurse	2.6	Yes	2	5	Normal Vaginal	No	Birth Asphyxia	No	No	No	No	No	No	Discharged home alive		Out-born	others	birth asphyxia	others	1	Normal	>60
1147	2015-10-11	2015-10-11	3390		7.4	1	94		20	Luwero	Ambulance	4	43	No	No	No	No	No	No	No	No	No	4	Yes	Female	Another facility	Doctor	3.39	No			Normal Vaginal	No	Prematurity	No	No	No	No	No	No	Discharged home alive		Out-born	Prematurity/LBW/RDS	others	others	0	Normal	NR
1148	2015-01-23	2015-01-24	1170		3.9	3	96			Luwero	Foot	2	27		No		No					No		No	Male	Another facility	Doctor	1.17	3			Caesarean section	3	Prematurity	No	No	No	No	Yes	No	Discharged home alive		Out-born	Prematurity/LBW/RDS	others	others	1	<1500	NR
1149	2015-05-09	2015-05-09	3080	66	3.1	2	98		30	Luwero	Foot	7	38	Yes	No	No	No	No	No	No	No	No	2	No	Female	Kiwoko hospital	Midwife/Nurse	3	3	9	10	Normal Vaginal	Yes	Infection	No	No	No	No	No	No	Discharged home alive		In-born	others	others	Infection	0	Normal	>60
1150	2015-01-24	2015-01-24	2790		6.5		35	3		Luwero	Boda Boda	1		No	No	No	No	No	No	No	No	No	1	No	Male	Another facility	Midwife/Nurse	2.79	No			Normal Vaginal	3	Birth Asphyxia	3	Yes	No	Yes	No	No	Discharged home alive		Out-born	others	others	Infection	0	Normal	NR
1151	2015-09-26	2015-09-27	3320	70	5.3		95		26	Luwero	Ambulance	3	39	No	No	No	No	No	No	No	No	No	2	No	Female	Another facility	Doctor	3.32	3			Caesarean section	3	Other	No	Yes	Yes	No	No	No	Discharged home alive		Out-born	others	others	Infection	1	Normal	>60
1152	2015-11-11	2015-11-11	2980	40	5.8				22	Nakaseke	Boda Boda	2	41	No	No	No	No	No	No	No	No	No		Yes	Female	Kiwoko hospital	Midwife/Nurse	3	Yes	8	10	Normal Vaginal	Yes	Other	3	No	No	No	No	No	Discharged home alive		In-born	others	others	others	0	Normal	30-60
1153	2015-08-26	2015-08-29	3230	65	3		95		19	Nakasongola	Taxi	1		No	No	No	No	No	No	No	No	No	6	No	Female	Another facility	Midwife/Nurse	4	No	8	9	Normal Vaginal	Yes	Infection	3	No	No	No	No	No	Discharged home alive		Out-born	others	others	Infection	3	Normal	>60
1154	2015-10-30	2015-10-31	3040	82	1	2	63		18	Nakaseke	Boda Boda	1	40	No	No	No	No	No	No	No	No	No	5	No	Female	Kiwoko hospital	Doctor	3.3	No	8	10	Caesarean section	No	Birth Asphyxia	3	No	No	No	No	No	Discharged home alive		In-born	others	birth asphyxia	others	1	Normal	>60
1155	2015-03-27	2015-03-29	2740	49	3.5	0	98		27	Luwero	Boda Boda	2	40	No	No	No	No	No	No	No	No	No		No	Male	Kiwoko hospital	Midwife/Nurse	2.8	3	10	10	Normal Vaginal	Yes	Infection	No	No	No	No	No	No	Discharged home alive		In-born	others	others	Infection	2	Normal	30-60
1156	2015-09-12	2015-09-12	3640	95	3		93		36	Nakaseke	Boda Boda	6	37	No	No	No	No	No	No	No	No	No		Yes	Male	Kiwoko hospital	Doctor	3.7	Yes	7	8	Caesarean section	Yes	Birth Asphyxia	3	No	No	No	No	No	Discharged home alive		In-born	others	others	Infection	0	Normal	>60
1157	2015-07-09	2015-07-16	3300	75	5.1	2	96		28	Nakaseke	Foot	2										No	3	Yes	Male	Home	TBA		3			Normal Vaginal	Yes	Infection	No	No	No	No	No	No	Discharged home alive		Out-born	others	others	Infection	7	Normal	>60
1158	2015-01-07	2015-01-08	3130	58	4.6				20	Other	Taxi	1		No	No	No	No	No	No	No	No	No	4	No	Female	Kiwoko hospital	Midwife/Nurse	3.03	Yes	7	10	Normal Vaginal	Yes	Infection	No	No	No	No	No	No	Discharged home alive		In-born	others	others	others	1	Normal	30-60
1159	2015-09-07	2015-09-07	2350		5.5	3	100			Nakaseke	Boda Boda	1		No	No	No	No	No	No	No	No	No	3	Yes	Male	Kiwoko hospital	Doctor	2.5	No	7	8	Caesarean section	Yes	Infection	No	No	No	No	No	No	Discharged home alive		In-born	others	others	Infection	0	1500-2499	NR
1160	2015-05-14	2015-05-14	2780	56	13	6	93			Luwero	Boda Boda											No		No	Female	Another facility	Doctor	2.78	3	6	8	Caesarean section	3	Birth Asphyxia	No	No	No	No	No	No	Discharged home alive		Out-born	others	birth asphyxia	others	0	Normal	30-60
1161	2015-12-20	2015-12-20	3920		3.2	5	79	5	24	Luwero	Boda Boda	1	42		No		No		No		No	No	2	No	Male	Kiwoko hospital	Doctor	3.92	Yes	5	7	Caesarean section	Yes	Birth Asphyxia	No	Yes	Yes	Yes	No	No	Referred		In-born	others	others	others	0	Normal	NR
1162	2015-02-19	2015-02-20	2780	66	8.2		97		17	Nakaseke	Boda Boda	1										No	1	No	Male	Kiwoko hospital	Doctor	2.78	3	4	7	Caesarean section	No	Birth Asphyxia	No	No	No	No	No	No	Discharged home alive		In-born	others	birth asphyxia	others	1	Normal	>60
1163	2015-04-03	2015-04-03	2280	62	6.2	3	95			Nakaseke	Foot	2	38									No	2	No	Male	Kiwoko hospital	Midwife/Nurse	2.28	No	6	8	Normal Vaginal	3	Birth Asphyxia	No	No	No	No	No	No	Discharged home alive		In-born	others	others	others	0	1500-2499	>60
1164	2015-08-21	2015-08-23	2540	48	4.8	8	87		17	Luwero	Boda Boda	1	39	No	No	No	No	No	No	No	No	No	4	No	Female	Another facility	Midwife/Nurse	3.1	Yes	7	8	Normal Vaginal	No	Prematurity	No	Yes	No	Yes	No	No	Discharged home alive		Out-born	others	birth asphyxia	others	2	Normal	30-60
1165	2015-12-27	2015-12-27	2930	45	15.3		43	5		Luwero	Boda Boda	3	38	No	No	No	No	No	No	No	No	No	1	No	Male	Another facility	Midwife/Nurse	3	3	6	7	Normal Vaginal	No	Birth Asphyxia	No	Yes	No	Yes	No	No	Referred		Out-born	others	others	others	0	Normal	30-60
1166	2015-04-07	2015-04-08	3250		4.6	3	76		18	Nakaseke	Foot	1	44	No	No	No	No	No	No	No	No	No	4	Yes	Male	Kiwoko hospital	Midwife/Nurse	3.2	3	8	9	Normal Vaginal	Yes	Birth Asphyxia	No	Yes	No	No	No	No	Discharged home alive		In-born	others	birth asphyxia	others	1	Normal	NR
1167	2015-02-26	2015-02-26	1620	102	13.8		90		39	Nakaseke	Boda Boda	8			No		No		Yes		No	No	2	No	Female	Another facility	Doctor	1.7	3	6	8	Caesarean section	Yes	Low birth weight	No	Yes	No	No	Yes	Yes	Discharged home alive		Out-born	Prematurity/LBW/RDS	others	others	0	1500-2499	>60
1168	2015-04-03	2015-04-03	3030	48	2.4	0	94		16	Luwero	Boda Boda	1		No	No	No	No	Yes	No	No	No	No	3	No	Female	Kiwoko hospital	Doctor	3.1	3	4	7	Caesarean section	Yes	Respiratory Distress	No	No	No	No	No	No	Discharged home alive		In-born	others	others	Infection	0	Normal	30-60
1169	2015-02-18	2015-02-21	3390	74	4.8	0	100		22	Luwero	Boda Boda	2	38	Yes	No	No	No	Yes	Yes	Yes	No	No	3	No	Male	Another facility	Midwife/Nurse	4	No			Normal Vaginal	Yes	Other	No	No	No	No	No	No	Discharged home alive		Out-born	others	others	others	3	Normal	>60
1170	2015-11-12	2015-11-12	3620	49	7.2	3	72		19	Luwero	Boda Boda	1		No	No	No	No	No	No	No	No	No	4	No	Male	Kiwoko hospital	Midwife/Nurse	3.62	No			Normal Vaginal	No	Birth Asphyxia	No	No	No	No	No	No	Discharged home alive		In-born	others	birth asphyxia	others	0	Normal	30-60
1171	2015-09-27	2015-10-03	1690	50	3.9	0	97		29	Luwero	Taxi	5		No	No	No	No	Yes	No	No	No	No	2	No	Female	Another facility	Midwife/Nurse	1.7	No			Normal Vaginal	Yes	Prematurity	No	No	No	No	No	No	Discharged home alive		Out-born	Prematurity/LBW/RDS	others	others	6	1500-2499	30-60
1172	2015-09-07	2015-09-07	2710	44	4.4	3	100		26	Luwero	Boda Boda	6	43	No	No	No	No	No	No	No	No	No	3	No	Male	Kiwoko hospital	Midwife/Nurse	2.7	No	6	9	Normal Vaginal	Yes	Prematurity	No	No	No	No	No	No	Discharged home alive		In-born	Prematurity/LBW/RDS	others	others	0	Normal	30-60
1173	2015-08-26	2015-08-26	2000	60	4.7	4	98		34	Nakaseke	Boda Boda	7	34	No	No	No	No	No	No	No	No	No	2	No	Male	Another facility	Midwife/Nurse	2	3			Normal Vaginal	3	Prematurity	No	No	No	No	No	No	Discharged home alive		Out-born	Prematurity/LBW/RDS	others	others	0	1500-2499	30-60
1174	2015-01-28	2015-01-28	1000	37	4.3	6	85		18	Luwero	Ambulance	1		No	No	No	No	No	No	Yes	No	No	1	No	Male	Another facility	Midwife/Nurse	1	3			Normal Vaginal	3	Prematurity	No	Yes	No	Yes	No	No	Discharged home alive		Out-born	Prematurity/LBW/RDS	others	others	0	<1500	30-60
1175	2015-10-27	2015-10-27	3290	88	8.6		72		22	Other	Boda Boda	3	39	No	No	No	No	Yes	No	No	No	No	3	No	Male	Kiwoko hospital	Doctor	3.3	No			Caesarean section	3	Infection	No	No	No	No	Yes	No	Discharged home alive		In-born	Prematurity/LBW/RDS	others	others	0	Normal	>60
1176		2015-08-08	1490	37	3.6	0	93		28	Nakaseke	Boda Boda	2	26	No	No	No	No	No	No	No	No	No	3	No	Male	Another facility	Midwife/Nurse	0.7	3			Normal Vaginal	Yes	Prematurity	No	No	No	No	No	Yes	Discharged home alive		Out-born	Prematurity/LBW/RDS	others	others		<1500	30-60
1177	2015-09-02	2015-09-04	2750	98	3	4	63		27	Luwero	Boda Boda	1	40	No	No	No	No	No	No	Yes	No	No	2	No	Female	Another facility	Midwife/Nurse	3.4	3	4	5	Normal Vaginal	No	Birth Asphyxia	No	Yes	No	Yes	No	No	Discharged home alive		Out-born	others	birth asphyxia	others	2	Normal	>60
1178	2015-07-23	2015-07-23	3060		4.8		98		24	Luwero	Foot	1										No	2	Yes	Female	Kiwoko hospital	Doctor	3.2	3			Caesarean section	3	Birth Asphyxia	No	No	No	No	No	No	Discharged home alive		In-born	others	birth asphyxia	others	0	Normal	NR
1179	2015-12-06	2015-12-06	3690	71	3.5	2	92		40	Nakaseke	Taxi	9	40	No	No	No	No	No	No	No	No	No	2	No	Male	Kiwoko hospital	Doctor	3.7	Yes	8	9	Caesarean section	Yes	Birth Asphyxia	3	No	No	No	No	No	Discharged home alive		In-born	others	others	Infection	0	Normal	>60
1180	2015-11-13	2015-11-13	2190	61	5.4	2	92		33	Luwero	Boda Boda	7	32	No	No	Yes	No	No	No	No	No	No	4	No	Male	Kiwoko hospital	Doctor	2.21	No			Caesarean section	Yes	Prematurity	No	No	No	No	No	No	Discharged home alive		In-born	Prematurity/LBW/RDS	others	others	0	1500-2499	>60
1181	2015-09-27	2015-09-27	2800	72	3.9	3	96		26	Luwero	Boda Boda	1	35	Yes				Yes				No	3	No	Male	Kiwoko hospital	Midwife/Nurse	2.8	No	8	9	Normal Vaginal	3	Infection	No	No	No	No	No	No	Discharged home alive		In-born	others	others	Infection	0	Normal	>60
1182	2015-11-03	2015-11-03	2200	62	5.8	0	100			Nakaseke	Boda Boda														Female	Kiwoko hospital	Doctor	2.2	3	4	6	Caesarean section	No	Low birth weight	3	No	No	No	No	No	Discharged home alive		In-born	others	birth asphyxia	others	0	1500-2499	>60
1183	2015-11-06	2015-11-06	1860	50	2.7				27	Luwero	Boda Boda	4		Yes	No	No	No	No	No	No	No	No		No	Female	Kiwoko hospital	Doctor	1.6	No	8	9	Caesarean section	Yes	Prematurity	No	No	No	No	No	No	Discharged home alive		In-born	Prematurity/LBW/RDS	others	others	0	1500-2499	30-60
1184	2015-11-13	2015-11-13		65	5.7					Other	Foot														Male	Kiwoko hospital	Doctor	3.2	3	7	9	Caesarean section	Yes	Birth Asphyxia	3	No	No	No	No	No	Discharged home alive		In-born	others	birth asphyxia	others	0		>60
1185	2015-07-31	2015-08-12	3800	42	3.7		100		20	Nakaseke	Taxi	3		No	No	Yes	No	Yes	Yes	Yes	Yes	No		No	Male	Another facility	Midwife/Nurse		Yes			Normal Vaginal	Yes	Congenital Anomaly	No	No	No	No	No	No	Discharged home alive		Out-born	others	others	others	12	Normal	30-60
1186	2015-02-18	2015-02-26	2800		12.5		100		19	Nakasongola	Taxi	1	37									No			Male	Another facility	Midwife/Nurse		3			Normal Vaginal	Yes	Congenital Anomaly	No	No	No	No	No	Yes	Died	Infection	Out-born	others	others	Infection	8	Normal	NR
1187	2015-10-08	2015-10-21	1130	3.6	3.4		98		30	Luwero	Boda Boda	5	32	No	No	No	No	No	No	No	No	No	2	No	Female	Another facility	Doctor	2.4	3	6	8	Caesarean section	Yes	Prematurity	3	No	No	No	No	No	Discharged home alive		Out-born	Prematurity/LBW/RDS	others	others	13	<1500	<30
1188	2015-01-13	2015-01-13	2130	48	3.5		79			Luwero	Foot	1		Yes	No	No	No	No	No	No	No	No	5	No	Male	Kiwoko hospital	Doctor	2.13	No	6	7	Caesarean section	No	Birth Asphyxia	No	Yes	No	Yes	No	No	Discharged home alive		In-born	Prematurity/LBW/RDS	others	others	0	1500-2499	30-60
1189	2015-10-18	2015-10-20	3180		2.9				37	Nakaseke	Boda Boda	10	42	No	No	Yes	No	Yes	No	No	Yes	No	4	No	Female	Another facility	Midwife/Nurse	3.5	No	9	9	Normal Vaginal	3	Infection	No	No	No	No	No	No	Discharged home alive		Out-born	others	others	Infection	2	Normal	NR
1190	2015-06-08	2015-06-08	1420	52	4.2		97		30	Nakaseke	Ambulance	4		No	No	No	No	No	No	Yes	No	No		No	Male	Another facility	Midwife/Nurse	1.42	No			Normal Vaginal	No	Prematurity	No	Yes	No	Yes	No	Yes	Discharged home alive		Out-born	Prematurity/LBW/RDS	others	others	0	<1500	30-60
1191	2015-12-19	2015-12-19	1880	65	4.4		98		20	Luwero	Boda Boda	1	32	No	No	No	No	No	No	No	No	No	4	No	Male	Kiwoko hospital	Midwife/Nurse	1.88	3	8	9	Normal Vaginal	3	Prematurity	No	No	No	No	No	No	Discharged home alive		In-born	Prematurity/LBW/RDS	others	others	0	1500-2499	>60
1192	2015-08-15	2015-08-15	3200	48	18.6	8	64		23	Nakaseke	Boda Boda	2	37	No	No	No	No	No	No	No	No	No	2	Yes	Female	Kiwoko hospital	Doctor	3.2	3	4	5	Caesarean section	No	Birth Asphyxia	3	Yes	No	Yes	No	No	Discharged home alive		In-born	others	birth asphyxia	others	0	Normal	30-60
1193	2015-08-27	2015-08-27	2070	62	2.5	5	71	5	18	Luwero	Boda Boda	2		No	No	No	No	Yes	No	No	No	No	3	No	Male	Another facility	Midwife/Nurse	2.3	No	5	6	Normal Vaginal	No	Prematurity	No	Yes	No	Yes	No	No	Discharged home alive		Out-born	Prematurity/LBW/RDS	others	others	0	1500-2499	>60
1194	2015-02-07	2015-02-07	1260	65	3.4	0	90			Luwero	Boda Boda	9	34	No	No	No	No	No	No	No	No	No		No	Female	Home	Midwife/Nurse	1.26	3			Normal Vaginal	3	Prematurity	3	No	No	No	No	No	Referred		Out-born	others	others	others	0	<1500	>60
1195	2015-09-06	2015-09-06	2250		4		99		25	Luwero	Boda Boda	3	34	No	No	No	No	No	No	No	No	No	2	No	Male	Home	Midwife/Nurse	2.25	3			Normal Vaginal	No	Prematurity	3	No	No	No	No	No	Discharged home alive		Out-born	Prematurity/LBW/RDS	others	others	0	1500-2499	NR
1196	2015-12-08	2015-12-08	2680	84	3.8		92		17	Nakasongola	Ambulance	1	40	Yes	No	No	No	Yes	No	Yes	Yes	No	4	No	Female	Another facility	Midwife/Nurse	3.2	3	6		Normal Vaginal	No	Birth Asphyxia	No	No	No	No	Yes	No	Discharged home alive		Out-born	others	birth asphyxia	others	0	Normal	>60
1197	2015-02-22	2015-02-22	2210	90	3.7	2	95		29	Luwero	Taxi	3	31	Yes	No	No	No	No	No	No	No	No	2		Female	Kiwoko hospital	Midwife/Nurse	2.2	No	9	10	Normal Vaginal	Yes	Prematurity	No	No	No	No	No	No	Discharged home alive		In-born	Prematurity/LBW/RDS	others	others	0	1500-2499	>60
1198	2015-03-14	2015-03-28		51	4	0	96		22	Nakaseke	Boda Boda	1		No	No	No	No	No	No	No	No	No	2	No	Male	Kiwoko hospital	Midwife/Nurse	1.7	No	9	10	Normal Vaginal	Yes	Low birth weight	3	No	No	No	No	Yes	Discharged home alive		In-born	Prematurity/LBW/RDS	others	others	14		30-60
1199	2015-02-13	2015-02-13	970		6.1	6	85		24	Luwero	Boda Boda	4	33		No	Yes	No	No	No	No	No	No	3	No	Male	Kiwoko hospital	Midwife/Nurse	1	No	9	10	Normal Vaginal	Yes	Prematurity	No	Yes	No	Yes	No	No	Discharged home alive		In-born	Prematurity/LBW/RDS	others	others	0	<1500	NR
1200	2015-08-15	2015-08-15	2900	77	8	8			22	Luwero	Ambulance	1		No	No	No	No	No	No	No	No	No	4	No	Male	Another facility	Midwife/Nurse	3.1	Yes	2	5	Normal Vaginal	No	Birth Asphyxia	3	No	No	No	No	No	Discharged home alive		Out-born	others	birth asphyxia	others	0	Normal	>60
1201	2015-06-26	2015-06-27	3480				92		27	Luwero	Taxi	4	40	No	No	No	No	No	No	No	No	No	3	Yes	Female	Kiwoko hospital	Midwife/Nurse	3.7	3			Normal Vaginal	Yes	Prematurity	3	3	No	No	3	3	Discharged home alive		In-born	Prematurity/LBW/RDS	others	others	1	Normal	NR
1202	2015-04-23	2015-04-23	1970	40	4	0	100		22	Nakaseke	Boda Boda	2		Yes	No	Yes	No	No	No	No	No	No	1	Yes	Male	Kiwoko hospital	Midwife/Nurse	1.97	No	9	10	Normal Vaginal	Yes	Prematurity	3	No	No	No	No	No	Discharged home alive		In-born	Prematurity/LBW/RDS	others	others	0	1500-2499	30-60
1203	2015-08-13	2015-08-13	2030		4.5	3	100		24	Luwero	Boda Boda	2		No	No	No	No	No	No	No	No	No	3	No	Female	Kiwoko hospital	Midwife/Nurse	2.03	No	7	8	Normal Vaginal	3	Prematurity	No	No	No	No	No	No	Discharged home alive		In-born	Prematurity/LBW/RDS	others	others	0	1500-2499	NR
1204	2015-01-26	2015-02-04	4340			3	92		20	Luwero	Taxi	2		No	No	No	No	No	No	No	No	No			Male	Kiwoko hospital	Midwife/Nurse	3.6	No			Normal Vaginal	Yes	Infection	3	No	No	No	Yes	No	Discharged home alive		In-born	others	others	Infection	9	Normal	NR
1205	2015-07-22	2015-07-22	800		4.7	2	85		19	Nakasongola	Taxi	1	26	No	No	No	No	No	No	No	No	No	1	No	Female	On the way to hospital	Midwife/Nurse	0.8	3			Normal Vaginal	Yes	Prematurity	No	No	No	No	No	Yes	Discharged home alive		Out-born	Prematurity/LBW/RDS	others	others	0	<1500	NR
1206	2015-10-03	2015-10-03	1130	48	4.3	2	95		18	Luwero	Boda Boda	1	36	Yes	No	No	No	Yes	No	No	No	No	4	Yes	Male	Kiwoko hospital	Midwife/Nurse	1.1	No	7	8	Normal Vaginal	3	Prematurity	No	No	No	No	Yes	No	Discharged home alive		In-born	Prematurity/LBW/RDS	others	others	0	<1500	30-60
1207	2015-01-24	2015-01-25	3490	60	8.8	7.3	96			Luwero	Taxi	7										No		No	Male	Home	Midwife/Nurse	3.49	3			Normal Vaginal	3	Infection	No	No	No	No	No	No	Referred		Out-born	others	others	others	1	Normal	30-60
1208	2015-04-21	2015-04-22	2470	58			95		27	Luwero	Boda Boda	4		No	No	No	No	No	No	No	No	No	2	Yes	Male	Another facility	Midwife/Nurse	3	Yes	8	10	Normal Vaginal	Yes	Infection	3	No	No	No	No	No	Discharged home alive		Out-born	others	others	Infection	1	1500-2499	30-60
1209	2015-08-30	2015-09-04	3120	58	6		98		21	Nakaseke	Boda Boda	2	38	No	No	No	No	No	No	No	No	No		No	Male	Another facility	Midwife/Nurse		No	7	8	Normal Vaginal	No	Infection	3	No	No	No	No	No	Discharged home alive		Out-born	others	birth asphyxia	others	5	Normal	30-60
1210	2015-10-03	2015-10-03	1210	56	4.8	5	90		18	Luwero	Boda Boda	1	36	Yes	No	No	No	Yes	No	No	No	No	4	Yes	Female	Kiwoko hospital	Midwife/Nurse	1.21	No	8	8	Normal Vaginal	Yes	Prematurity	No	No	No	No	No	No	Discharged home alive		In-born	Prematurity/LBW/RDS	others	others	0	<1500	30-60
1211	2015-12-13	2015-12-13	1290	56	5.4	4	96			Nakaseke	Boda Boda	5	33	No		Yes						No	3	Yes	Female	Kiwoko hospital	Doctor	1.3	3			Caesarean section	Yes	Prematurity	No	No	No	No	No	No	Discharged home alive		In-born	Prematurity/LBW/RDS	others	others	0	<1500	30-60
1212	2015-06-02	2015-06-02	3050	52	4.1		75		23	Nakasongola	Boda Boda	2	40	No	No	No	No	No	No	No	No	No	5		Male	Kiwoko hospital	Doctor	3.2	3	10	10	Caesarean section	3	Respiratory Distress	No	Yes	Yes	Yes	No	No	Discharged home alive		In-born	others	others	Infection	0	Normal	30-60
1213	2015-02-21	2015-02-21	2640		4.2	1	96		19	Luwero	Ambulance	1	40	No	No	No	No	No	No	No	No	No	6	No	Male	Another facility	Midwife/Nurse	3	No			Normal Vaginal	No	Birth Asphyxia	No	No	No	No	No	No	Discharged home alive		Out-born	others	birth asphyxia	others	0	Normal	NR
1214	2015-08-12	2015-08-12	1600	50	3.8	4			26	Luwero	Ambulance	5		No	No	No	No	No	No	No	No	No	4	Yes	Male	Another facility	Midwife/Nurse	1.5	No			Normal Vaginal	Yes	Prematurity	3	No	No	No	No	No	Discharged home alive		Out-born	Prematurity/LBW/RDS	others	others	0	1500-2499	30-60
1215	2015-11-12	2015-12-01	2800	65	5.1	1	96		21	Luwero	Boda Boda	4		No	No	No	No	No	No	No	No	No		No	Male	Another facility	Midwife/Nurse		3			Normal Vaginal	Yes	Infection	No	No	No	No	No	No	Discharged home alive		Out-born	others	others	Infection	19	Normal	>60
1216	2015-12-04	2015-12-05	1720	52	4.6	0	94		32	Nakasongola	Ambulance	7	37	Yes	No	No	No	No	No	No	No	No		No	Male	Another facility	Midwife/Nurse	2	3	9	10	Normal Vaginal	Yes	Prematurity	No	No	No	No	No	No	Discharged home alive		Out-born	Prematurity/LBW/RDS	others	others	1	1500-2499	30-60
1217	2015-03-07	2015-03-27	3880	94	8.4	0	99		17	Nakaseke	Boda Boda	1		No	No	No	No	No	No	No	No	No	2	Yes	Female	Kiwoko hospital	Midwife/Nurse	3.2	No	9	10	Normal Vaginal	Yes	Infection	No	No	No	No	No	No	Discharged home alive		In-born	others	others	Infection	20	Normal	>60
1218	2015-02-13	2015-02-13	2460		2.2	5	76		21	Luwero	Boda Boda	1	36		No		No					No		No	Male	Kiwoko hospital	Midwife/Nurse	2.46	3			Normal Vaginal	3	Respiratory Distress	No	Yes	No	Yes	No	No	Discharged home alive		In-born	others	others	Infection	0	1500-2499	NR
1219	2015-12-20	2015-12-20	1920		2.7		96		24	Luwero	Ambulance	3										No		No	Male	Kiwoko hospital	Midwife/Nurse	1.92	No			Normal Vaginal	3	Prematurity	No	No	No	No	No	No	Discharged home alive		In-born	Prematurity/LBW/RDS	others	others	0	1500-2499	NR
1220	2015-07-11	2015-07-11	930	35	4.1	3	32		18	Nakaseke	Boda Boda	2		No	No	No	No	No	No	No	No	No	2	Yes	Male	Kiwoko hospital	Midwife/Nurse	0.93	No	6	8	Normal Vaginal	No	Prematurity	No	Yes	No	Yes	No	No	Died	Prematurity	In-born	Prematurity/LBW/RDS	others	others	0	<1500	30-60
1221	2015-08-27	2015-09-02	1600		1		99		17	Luwero	Boda Boda	1	38	No	No	No	No	No	No	No	No	No		No	Female	Another facility	Midwife/Nurse	2.8	3	10	10	Normal Vaginal	Yes	Congenital Anomaly	3	No	No	No	Yes	No	Discharged home alive		Out-born	others	others	others	6	1500-2499	NR
1222	2015-07-26	2015-07-26	2320	48	3.7	1	90		29	Nakasongola	Foot		39									No			Female	Kiwoko hospital	Midwife/Nurse	2.3	No	10	10	Normal Vaginal	Yes	Low birth weight	No	No	No	No	No	No	Discharged home alive		In-born	Prematurity/LBW/RDS	others	others	0	1500-2499	30-60
1223	2015-05-02	2015-05-02		65	12		97			Nakaseke	Boda Boda			No	No	No	No	No	No	No	No	No	8	Yes	Female	Kiwoko hospital	Midwife/Nurse	4.07	No			Normal Vaginal	No	Birth Asphyxia	No	Yes	No	No	Yes	No	Discharged home alive		In-born	others	birth asphyxia	others	0		>60
1224	2015-10-14	2015-10-14	3200	60			95		27	Nakasongola	Boda Boda	3	38	No	No	No	No	Yes	No	No	No	No	4	Yes	Male	Kiwoko hospital	Doctor	3.3	No	7	9	Caesarean section	No	Birth Asphyxia	No	No	No	No	No	No	Discharged home alive		In-born	others	birth asphyxia	others	0	Normal	30-60
1225	2015-12-15	2015-12-16	2150	45	16.3		47	5	17	Nakaseke	Taxi	1	33	Yes	No	No	No	No	No	No	No	No		No	Male	Another facility	Midwife/Nurse	2.15	Yes			Normal Vaginal	Yes	Prematurity	No	Yes	No	Yes	Yes	No	Discharged home alive		Out-born	Prematurity/LBW/RDS	others	others	1	1500-2499	30-60
1226	2015-12-20	2015-12-20	2440		2.6		97		24	Luwero	Ambulance	3										No		No	Female	Kiwoko hospital	Midwife/Nurse	2.44	No		10	Normal Vaginal	Yes	Prematurity	No	No	No	No	No	No	Discharged home alive		In-born	Prematurity/LBW/RDS	others	others	0	1500-2499	NR
1227	2014-12-25	2015-01-22	3820		6.7		100		18	Luwero	Boda Boda	1		No	No		No		No		No	No	4	No	Male	Kiwoko hospital	Doctor	3.3	No			Caesarean section	Yes	Infection	No	No	No	No	No	No	Discharged home alive		In-born	others	others	Infection	28	Normal	NR
1228	2015-04-26	2015-04-26	2000	67	4					Nakaseke	Boda Boda	3	31	No	No	No	Yes	No	No	No	No	No	3	No	Female	Another facility	Midwife/Nurse	2	No	9	10	Normal Vaginal	Yes	Prematurity	No	Yes	No	Yes	No	No	Discharged home alive		Out-born	Prematurity/LBW/RDS	others	others	0	1500-2499	>60
1229	2015-01-14	2015-01-14	3000	40	8	5	88			Other	Taxi	4	43	No	No	No	No	Yes	No	No	Yes	No	7	Yes	Male	Kiwoko hospital	Doctor	3	3			Caesarean section	No	Birth Asphyxia	No	No	No	No	No	No	Discharged home alive		In-born	others	birth asphyxia	others	0	Normal	30-60
1230		2015-10-28	2000						19	Nakaseke	Boda Boda	2		Yes		Yes						No	3		Female	Kiwoko hospital	Doctor	2	No	10	10	Caesarean section	Yes	Prematurity	No	No	No	No	No	No	Unknown		In-born	others	others	others		1500-2499	NR
1231	2015-05-21	2015-05-21	2260	60	5	1	99		26	Luwero	Boda Boda	4	33							No		No		No	Male	Kiwoko hospital	Midwife/Nurse	2.28	No	6	8	Normal Vaginal	Yes	Prematurity	3	No	No	No	No	No	Discharged home alive		In-born	others	birth asphyxia	others	0	1500-2499	30-60
1232	2015-03-02	2015-03-04	3180	29	4.3	1	100		23	Luwero	Boda Boda	2	40	No	No	No	No	No	No	No	No	No	6	No	Female	Kiwoko hospital	Doctor	3.7	3	10	10	Caesarean section	No	Infection	No	No	No	No	No	No	Discharged home alive		In-born	others	others	Infection	2	Normal	<30
1233	2015-07-09	2015-07-09	980		5.4					Other	Foot														Female	On the way to hospital	Midwife/Nurse	0.98	3			Normal Vaginal	3	Prematurity	No	No	No	No	No	No	Died	Prematurity	Out-born	Prematurity/LBW/RDS	others	others	0	<1500	NR
1234	2015-04-13	2015-04-13	2880	60	4.1	0	100		20	Nakaseke	Boda Boda	2		Yes	No	Yes	No	Yes	No	No	No	No	6	Yes	Male	Kiwoko hospital	Midwife/Nurse	3.2	3	10	10	Normal Vaginal	Yes	Other	No	No	No	No	No	No	Discharged home alive		In-born	others	others	others	0	Normal	30-60
1235	2015-07-29	2015-07-29	4100	58	2.2		94		33	Nakaseke	Boda Boda	3		No	No	No	No	No	No	No	No	No	3	Yes	Female	Kiwoko hospital	Doctor	4.1	No	10	10	Caesarean section	Yes	Hypoglycemia	No	No	No	No	No	No	Discharged home alive		In-born	others	others	others	0	Normal	30-60
1236	2015-07-09	2015-07-09	860		4.4					Luwero	Foot														Female	Kiwoko hospital	Midwife/Nurse	0.86	No	8	7	Normal Vaginal	No	Prematurity	Yes	No	No	No	No	Yes	Died	Prematurity	In-born	Prematurity/LBW/RDS	others	others	0	<1500	NR
1237	2015-09-23	2015-09-26	3890		4	2	100		22	Luwero	Boda Boda	1	39	No	No	No	Yes	Yes	No	No		No		No	Female	Kiwoko hospital	Midwife/Nurse	4.3	No	9	10	Normal Vaginal	Yes	Other	No	No	No	No	No	No	Discharged home alive		In-born	others	others	Infection	3	Normal	NR
1238	2015-01-28	2015-02-10	2940		5.6	0	94			Nakasongola	Foot	2		No	No	No	No	No	No	No	No	No	6	No	Male	Another facility	Midwife/Nurse		No			Normal Vaginal	Yes	Infection	No	No	No	No	No	No	Discharged home alive		Out-born	others	others	Infection	13	Normal	NR
1239	2015-03-05	2015-03-07	3010	92		2	68		19	Nakasongola	Boda Boda	2		Yes	No	No	No	No	No	No	No	No	1	No	Female	Another facility	Midwife/Nurse	3.01	3			Normal Vaginal	Yes	Infection	No	Yes	No	No	Yes	No	Referred		Out-born	others	others	others	2	Normal	>60
1240	2015-04-01	2015-04-27	4350						36	Nakaseke	Taxi	10		No	No	No	No	No	No	No	No	No	3	No	Female	Kiwoko hospital	Midwife/Nurse	3.3	No	9	10	Normal Vaginal	Yes	Infection	3	No	No	No	No	No	Discharged home alive		In-born	others	others	Infection	26	Normal	NR
1241	2015-12-13	2015-12-13	1830	60	2.8	0	92		29	Nakasongola	Taxi	1		No	No	No	No	No	No	No	No	No	1	No	Male	Another facility	Midwife/Nurse	2	No	8	9	Normal Vaginal	Yes	Prematurity	3	No	No	No	No	No	Discharged home alive		Out-born	Prematurity/LBW/RDS	others	others	0	1500-2499	30-60
1242	2015-06-17	2015-06-17	3230	59	1.9	1	91		23	Luwero	Foot	3			No		No		No		No	No	4	No	Male	Kiwoko hospital	Doctor	3.4	Yes	9	10	Caesarean section	Yes	Infection	No	No	No	No	No	No	Discharged home alive		In-born	others	others	Infection	0	Normal	30-60
1243	2015-04-01	2015-04-03	3650	59	4	0	94		21	Nakasongola	Boda Boda	2		No	No	No	No	Yes	No	No		No		No	Male	Another facility	Midwife/Nurse	3.65	3			Normal Vaginal	Yes	Infection	No	No	No	No	Yes	Yes	Discharged home alive		Out-born	others	others	Infection	2	Normal	30-60
1244	2015-05-23	2015-05-24	1930	56			97		18	Luwero	Boda Boda	1		No	No	No	No	No	No	No	No	No	3	No	Male	Another facility	Midwife/Nurse	2	No	8	8	Normal Vaginal	Yes	Prematurity	3	No	No	No	Yes	No	Discharged home alive		Out-born	Prematurity/LBW/RDS	others	others	1	1500-2499	30-60
1245	2015-05-14	2015-05-14	3530	58	5.1	6	88			Luwero	Foot		40									No		No	Male	Kiwoko hospital	Doctor	3.53	3	2	4	Caesarean section	No	Birth Asphyxia	No	Yes	Yes	No	No	No	Died	Birth Asphyxia	In-born	others	birth asphyxia	others	0	Normal	30-60
1246	2015-01-29	2015-01-29	2200	53	1.3	4	92			Nakaseke	Foot	9	33	No	No	No	No	No	No	No	No	No	3	No	Female	Kiwoko hospital	Midwife/Nurse	2.2	No	8	10	Normal Vaginal	Yes	Prematurity	3	No	No	No	No	No	Discharged home alive		In-born	Prematurity/LBW/RDS	others	others	0	1500-2499	30-60
1247	2015-03-22	2015-04-14	2220	48	8	0	100		24	Luwero	Boda Boda	2	36	No	No	No	No	No	No	No	No	No	3	Yes	Male	Kiwoko hospital	Midwife/Nurse	2.5	No			Caesarean section	Yes	Infection	No	No	No	No	No	No	Discharged home alive		In-born	others	others	Infection	23	1500-2499	30-60
1248	2015-01-02	2015-01-02	1360	64	6	0	91			Nakaseke	Boda Boda	11		Yes	No	No	No	No	No	No	No	No		No	Male	Kiwoko hospital	Midwife/Nurse	1.36	3			Normal Vaginal	Yes	Prematurity	No	No	No	No	No	No	Discharged home alive		In-born	Prematurity/LBW/RDS	others	others	0	<1500	>60
1249	2015-03-18	2015-03-18	2890	53	9					Other	Foot											No			Female	Kiwoko hospital	Doctor	2.89	3	4	7	Normal Vaginal	3	Birth Asphyxia	No	No	No	No	No	No	Discharged home alive		In-born	Prematurity/LBW/RDS	others	others	0	Normal	30-60
1250	2015-08-08	2015-08-08	1880	51	4.3		99		23	Luwero	Boda Boda	3	35	No	No	No	No	No	No	No	No	No	2	No	Female	Another facility	Midwife/Nurse	1.88	3	6	9	Normal Vaginal	No	Prematurity	3	No	No	No	No	No	Discharged home alive		Out-born	Prematurity/LBW/RDS	others	others	0	1500-2499	30-60
1251	2015-01-08	2015-01-08	4010	31	5.4					Luwero	Taxi	11		No	No	No	No	No	No	No	No	No		No	Male	Kiwoko hospital	Doctor	4.01	No			Caesarean section	Yes	Respiratory Distress	No	No	No	No	No	No	Died		In-born	others	others	others	0	Normal	30-60
1252	2015-04-17	2015-04-17	3510	57	8				33	Nakasongola	Foot	4		No	No	No	No	No	No	No	No	No		No	Male	Kiwoko hospital	Doctor	3.51	Yes			Caesarean section	3	Respiratory Distress	3	No	No	No	No	No	Discharged home alive		In-born	Prematurity/LBW/RDS	others	others	0	Normal	30-60
1253	2015-01-12	2015-01-14	3060		3.1	1	95			Nakaseke	Boda Boda	1	37		No		No	No	No	Yes	No	No	4	Yes	Male	Another facility	Midwife/Nurse	3.4	3			Normal Vaginal	No	Birth Asphyxia	No	No	No	No	No	No	Discharged home alive		Out-born	others	birth asphyxia	others	2	Normal	NR
1254	2015-08-03	2015-08-03	1400	58	5.2		99		23	Nakaseke	Boda Boda	5	27	Yes	No	No	No	No	No	No	No	No	1	No	Male	Another facility	Midwife/Nurse	1.4	No	5		Normal Vaginal	Yes	Prematurity	Yes	No	No	No	Yes	No	Discharged home alive		Out-born	Prematurity/LBW/RDS	others	others	0	<1500	30-60
1255	2015-06-21	2015-06-21	1370	48	6.6				28	Nakasongola	Boda Boda	3	24	Yes	No	No	Yes	No	No	No	No	No	1	No	Male	On the way to hospital	Midwife/Nurse	1.37	3			Normal Vaginal	No	Prematurity	No	Yes	No	No	Yes	No	Discharged home alive		Out-born	Prematurity/LBW/RDS	others	others	0	<1500	30-60
1256	2015-03-03	2015-03-19	5020	58	4.8	1	99		28	Luwero	Boda Boda	3		No		No		No		No		No		Yes	Male	Kiwoko hospital	Midwife/Nurse	4.5	Yes			Normal Vaginal	No	Infection	No	No	No	No	No	No	Discharged home alive		In-born	others	others	Infection	16	Normal	30-60
1257	2015-07-30	2015-08-13	3010		5.8	0	95		18	Nakaseke	Foot	2			No	No	No	No	No	No	No	No		No	Female	Another facility	Midwife/Nurse	2.05	No			Normal Vaginal	Yes	Infection	No	No	No	No	No	No	Discharged home alive		Out-born	others	others	Infection	14	Normal	NR
1258	2015-05-04	2015-05-05	2060	65			71		32	Nakasongola	Taxi	8		No	No	No	No	No	No	No	No	No	1	No	Female	Another facility	Midwife/Nurse	2.6	3			Normal Vaginal	Yes	Prematurity	No	No	No	No	No	No	Discharged home alive		Out-born	Prematurity/LBW/RDS	others	others	1	1500-2499	>60
1259	2015-11-09	2015-11-09	3100	69	6.8	0	97			Luwero	Boda Boda	3	39	No	No	No	No	Yes	No	No	No	No	5	Yes	Male	Kiwoko hospital	Midwife/Nurse	2.1	Yes	8	9	Normal Vaginal	Yes	Infection	No	No	No	No	No	No	Discharged home alive		In-born	others	others	Infection	0	Normal	>60
1260	2015-11-10	2015-11-10	1670	61	1.9	0	99		25	Luwero	Boda Boda	4	33	No	No	No	No	No	No	No	No	No	3	No	Male	Another facility	Midwife/Nurse	1.9	No	8	10	Normal Vaginal	Yes	Prematurity	No	No	No	No	Yes	No	Discharged home alive		Out-born	Prematurity/LBW/RDS	others	others	0	1500-2499	>60
1261	2015-04-18	2015-04-18	1560		5.8	0	94		19	Luwero	Taxi	2		No	No	No	No	No	No	No	No	No	3	No	Female	Another facility	Midwife/Nurse	1.56	No			Normal Vaginal	Yes	Prematurity	No	No	No	No	Yes	No	Discharged home alive		Out-born	Prematurity/LBW/RDS	others	others	0	1500-2499	NR
1262	2015-06-23	2015-06-24	3820	86	4.3	1	99		18	Nakaseke	Boda Boda	2	40	No	No	No	No	No	No	No	No	No	3	No	Male	Another facility	Midwife/Nurse	4	No	9	10	Normal Vaginal	Yes	Respiratory Distress	No	No	No	No	No	No	Discharged home alive		Out-born	Prematurity/LBW/RDS	others	others	1	Normal	>60
1263	2015-08-28	2015-08-28	1880		4.7	1	94			Nakasongola	Taxi	2		No	No	No	No	No	No	No	No	No		No	Male	Kiwoko hospital	Midwife/Nurse	1.88	No	9	10	Normal Vaginal	Yes	Prematurity	No	No	No	No	No	No	Discharged home alive		In-born	Prematurity/LBW/RDS	others	others	0	1500-2499	NR
1264	2015-08-06	2015-08-06	1680	60	3.8	1	100		19	Luwero	Ambulance	2	31	Yes	No	No	No	No	No	No	No	No	3	No	Male	Another facility	Doctor	1.68	3			Caesarean section	Yes	Prematurity	Yes	No	No	No	Yes	No	Discharged home alive		Out-born	Prematurity/LBW/RDS	others	others	0	1500-2499	30-60
1265	2015-01-03	2015-01-03	2190	62	2.4	3	92			Other	Taxi	4		No	No	Yes	No	No	No	Yes	No	No	2	No	Male	Kiwoko hospital	Midwife/Nurse	2.1	3			Normal Vaginal	3	Low birth weight	No	No	No	No	Yes	Yes	Discharged home alive		In-born	others	others	others	0	1500-2499	>60
1266	2015-03-29	2015-03-30	2760	66	6.9		96		19	Nakaseke	Boda Boda	1										No	4	No	Female	Another facility	Midwife/Nurse	2.76	3			Normal Vaginal	No	Birth Asphyxia	No	No	No	No	No	No	Discharged home alive		Out-born	others	birth asphyxia	others	1	Normal	>60
1267	2015-08-23	2015-08-23	3290	92	5.1	2	99		26	Nakaseke	Boda Boda	4	39	No	No	No	No	Yes	No	No	No	No	3	Yes	Male	Kiwoko hospital	Midwife/Nurse	3.3	No	5	7	Normal Vaginal	No	Birth Asphyxia	No	No	No	No	No	No	Discharged home alive		In-born	others	birth asphyxia	others	0	Normal	>60
1268	2015-05-09	2015-05-09	1300	64		1	96		26	Luwero	Boda Boda	2	31	No	No	No	No	No	No	No	No	No	3	No	Male	Another facility	Midwife/Nurse	1.3	3			Normal Vaginal	3	Prematurity	No	No	No	No	No	No	Discharged home alive		Out-born	Prematurity/LBW/RDS	others	others	0	<1500	>60
1269	2015-02-23	2015-02-26	2850	32	7.7	0	98		25	Luwero	Ambulance	3	38	Yes	No	No	No	No	No	No	No	No	4	No	Female	Another facility	Doctor	3.5	Yes	9	10	Normal Vaginal	3	Infection	No	No	No	No	No	No	Discharged home alive		Out-born	others	others	Infection	3	Normal	30-60
1270	2015-09-18	2015-09-18	3130	48	3.6	2	95		32	Nakaseke	Boda Boda	4	40	No	No	No	No	No	No	No	No	No	1	Yes	Female	Kiwoko hospital	Doctor	3.13	3	5	7	Normal Vaginal	No	Respiratory Distress	No	No	No	No	No	No	Discharged home alive		In-born	Prematurity/LBW/RDS	others	others	0	Normal	30-60
1271	2015-04-15	2015-04-16	3000	68	5.5		96		23	Nakaseke	Boda Boda	2		No	No	No	No	No	No	No	No	No	3	No	Male	Another facility	Midwife/Nurse	3	3	10	10	Normal Vaginal	Yes	Infection	No	No	No	No	No	No	Discharged home alive		Out-born	others	others	Infection	1	Normal	>60
1272		2015-07-03	2230				58		40	Nakaseke	Boda Boda	7	35	No	No	No	No	Yes	No	Yes	No	No		No	Male	Another facility	Midwife/Nurse	2.2	No	9	10	Normal Vaginal	Yes	Prematurity	No	Yes	No	Yes	No	No	Discharged home alive		Out-born	Prematurity/LBW/RDS	others	others		1500-2499	NR
1273	2015-02-02	2015-02-12	3010	56	5.6		100		36	Luwero	Taxi	6	38	No	No	No	No	No	No	No	No	No	3	Yes	Male	Kiwoko hospital	Midwife/Nurse	2.8	3			Normal Vaginal	Yes	Other	No	No	No	No	No	No	Discharged home alive		In-born	others	others	others	10	Normal	30-60
1274	2015-12-31	2015-12-31	3160		2.3	4	100		29	Nakaseke	Ambulance	3		No	No	No	No	No	No	No	No	No	7	No	Female	Another facility	Midwife/Nurse	3.2	3			Normal Vaginal	3	Respiratory Distress	No	No	No	No	No	No	Discharged home alive		Out-born	others	others	Infection	0	Normal	NR
1275	2015-01-27	2015-01-28	2240	42	3.6		97			Luwero	Boda Boda	5	35	No	No	No	No	No	No	No	No	No	3	Yes	Female	Kiwoko hospital	Midwife/Nurse	2.24	No			Caesarean section	Yes	Infection	3	No	No	No	No	No	Discharged home alive		In-born	others	others	Infection	1	1500-2499	30-60
1276	2015-12-06	2015-12-07	3770	46	2.9		95		26	Nakaseke	Foot	1	39									No		Yes	Male	Kiwoko hospital	Doctor	4	No	10	10	Caesarean section	Yes	Respiratory Distress	No	No	No	No	No	No	Discharged home alive		In-born	Prematurity/LBW/RDS	others	others	1	Normal	30-60
1277	2015-12-24	2015-12-24	3290	100	4.2		85		31	Luwero	Foot											No		No	Male	Kiwoko hospital	Doctor	3.29	No	7	8	Caesarean section	No	Infection	No	No	No	No	No	No	Discharged home alive		In-born	others	others	Infection	0	Normal	>60
1278		2015-05-03	1700		2.5	3	92		23	Luwero	Foot	3										No	3	No	Female	Kiwoko hospital	Doctor	1.7	No	8	9	Caesarean section	3	Prematurity	No	No	No	No	No	No	Discharged home alive		In-born	Prematurity/LBW/RDS	others	others		1500-2499	NR
1279	2015-11-20	2015-11-21	3540	65	4.8	1	94		24	Luwero	Boda Boda	2		No	No	No	No	No	No	No	No	No	4	No	Male	Kiwoko hospital	Doctor	3.7	3	9	10	Caesarean section	3	Infection	No	No	No	No	No	No	Discharged home alive		In-born	others	others	Infection	1	Normal	>60
1280	2015-02-11	2015-02-11	2910				96			Nakaseke	Foot											No			Male	Home	TBA	2.91	3			Normal Vaginal	3	Infection	No	No	No	No	Yes	No	Discharged home alive		Out-born	others	others	Infection	0	Normal	NR
1281	2015-11-19	2015-11-19	1640		4.4	2	99		20	Nakaseke	Boda Boda	1	34	No	No	No	No	No	No	No	No	No	2		Male	Home	Midwife/Nurse	1.64	No			Normal Vaginal	3	Prematurity	No	No	No	No	Yes	No	Discharged home alive		Out-born	Prematurity/LBW/RDS	others	others	0	1500-2499	NR
1282	2015-11-12	2015-11-14	2590	60	4.9	3	92		31	Nakasongola	Boda Boda	1		No	No	No	No	No	No	No	No	No		No	Female	Another facility	Doctor	2.59	3			Normal Vaginal	No	Infection	No	No	No	No	No	No	Discharged home alive		Out-born	others	others	Infection	2	Normal	30-60
1283	2015-02-23	2015-02-24	2900	50	5.9		95		20	Nakasongola	Taxi	3		Yes	No	No	No	Yes	Yes	No	No	No	5	No	Male	Another facility	Midwife/Nurse	3.2	No		8	Normal Vaginal	Yes	Infection	No	No	No	No	No	No	Discharged home alive		Out-born	others	others	Infection	1	Normal	30-60
1284	2015-11-06	2015-11-06	3550	49					20	Nakasongola	Taxi	1	38	Yes	No	No	No	Yes	No	Yes	No	No	4	No	Female	Kiwoko hospital	Midwife/Nurse	3.5	Yes	7	9	Normal Vaginal	Yes	Birth Asphyxia	No	No	No	No	No	No	Discharged home alive		In-born	others	birth asphyxia	others	0	Normal	30-60
1285	2015-08-30	2015-09-17	1690		3.2	0	97		18	Nakasongola	Boda Boda	1		Yes	No	No	No	Yes	No	No	Yes	No	2	No	Female	Home	Midwife/Nurse		3			Normal Vaginal	Yes	Prematurity	No	No	No	No	No	No	Discharged home alive		Out-born	others	others	Infection	18	1500-2499	NR
1286	2015-06-02	2015-06-02	3450	52	4	1	95			Nakasongola	Foot														Male	Kiwoko hospital	Doctor	3.5	Yes	7	9	Caesarean section	Yes	Infection	3	No	No	No	No	No	Discharged home alive		In-born	others	others	Infection	0	Normal	30-60
1287	2015-11-08	2015-11-09	2630	67	4		88		28	Nakaseke	Taxi	4		No	No	No	No	No	No	No	No	No	4	No	Female	Another facility	Midwife/Nurse	3.1	3	7	10	Caesarean section	3	Respiratory Distress	No	Yes	No	Yes	No	No	Died	Infection	Out-born	others	others	Infection	1	Normal	>60
1288	2015-06-25	2015-06-25	1350	83	5.8	9	83	5.8	22	Luwero	Taxi	1		Yes	No	No	No	Yes	No	No	No	No	2	No	Male	Kiwoko hospital	Midwife/Nurse	1.35	No	5	6	Normal Vaginal	No	Prematurity	No	Yes	No	Yes	Yes	No	Discharged home alive		In-born	Prematurity/LBW/RDS	others	others	0	<1500	>60
1289	2015-03-11	2015-03-11	1790		4.8				26	Luwero	Taxi	2		Yes	No	No	Yes	No	No	No	No	No	3	No	Male	Kiwoko hospital	Midwife/Nurse	1.79	3	8	9	Normal Vaginal	Yes	Prematurity	No	Yes	No	Yes	Yes	No	Discharged home alive		In-born	Prematurity/LBW/RDS	others	others	0	1500-2499	NR
1290	2015-03-11	2015-03-11	1460	69	11.3	5	99			Luwero	Taxi	2		Yes	No	No	Yes	No	No	No	No	No	3	No	Male	Kiwoko hospital	Midwife/Nurse	1.46	3	3	4	Normal Vaginal	No	Prematurity	No	Yes	Yes	No	Yes	Yes	Discharged home alive		In-born	Prematurity/LBW/RDS	others	others	0	<1500	>60
1291	2015-02-05	2015-02-05	2760	36	7.8	3	99		28	Luwero	Taxi	1	43	No	No	No	No	No	No	No	No	No	5	No	Male	Another facility	Midwife/Nurse	2.76	3			Normal Vaginal	3	Birth Asphyxia	No	No	No	No	No	No	Died	Birth Asphyxia	Out-born	others	birth asphyxia	others	0	Normal	30-60
1292	2015-02-09	2015-02-09	1810			6	97	2		Nakaseke	Foot	1		No	No	No	No	No	No	No	No	No		No	Male	Kiwoko hospital	Midwife/Nurse	1.8	3	6	8	Normal Vaginal	Yes	Prematurity	3	No	No	No	No	No	Discharged home alive		In-born	Prematurity/LBW/RDS	others	others	0	1500-2499	NR
1293	2015-04-05	2015-04-07	2920	46	2	0	96		30	Luwero	Boda Boda	3		No	No	No	No	No	No	No	No	No	4	Yes	Male	Kiwoko hospital	Midwife/Nurse	3	No			Normal Vaginal	Yes	Infection	3	No	No	No	No	No	Discharged home alive		In-born	others	others	Infection	2	Normal	30-60
1294	2015-09-22	2015-09-22	2250	66	3.4	0	92		37	Nakaseke	Boda Boda	7	35	No	No	No	No	No	No	No	No	No	2		Male	Kiwoko hospital	Midwife/Nurse	2.2	3	10	10	Normal Vaginal	Yes	Prematurity	No	No	No	No	No	No	Discharged home alive		In-born	Prematurity/LBW/RDS	others	others	0	1500-2499	>60
1295	2015-06-22	2015-06-23	2990		7.7	2	100		24	Nakasongola	Boda Boda	1		No	No	No	No	No	No	No	No	No	3	No	Male	Another facility	Midwife/Nurse	2.99	3			Normal Vaginal	No	Infection	No	No	No	No	No	No	Discharged home alive		Out-born	others	others	Infection	1	Normal	NR
1296	2015-08-18	2015-08-18	2300	64	11.4				25	Nakasongola	Ambulance	2	34	No	No	No	No	No	No	No	No	No	3	No	Female	Another facility	Midwife/Nurse	2.3	3	9	10	Normal Vaginal	Yes	Prematurity	3	No	No	No	No	No	Discharged home alive		Out-born	Prematurity/LBW/RDS	others	others	0	1500-2499	>60
1297	2015-09-24	2015-10-19	4020		5.7	6	95		30	Nakaseke	Boda Boda	2		Yes	No	No	No	Yes	No	No	No	No	5	Yes	Male	Another facility	Midwife/Nurse	2.7	3			Normal Vaginal	Yes	Other	No	No	No	No	No	No	Discharged home alive		Out-born	others	others	others	25	Normal	NR
1298	2015-10-04	2015-10-04	3460	50	4.7		100		34	Nakaseke	Boda Boda	3	36	No	No	No	No	No	No	No	No	No	5	No	Male	Kiwoko hospital	Midwife/Nurse	3.5	No	7	8	Normal Vaginal	Yes	Birth Asphyxia	No	No	No	No	No	No	Discharged home alive		In-born	others	birth asphyxia	others	0	Normal	30-60
1299	2015-01-07	2015-01-07	1080		10.2	6	17	5		Nakaseke	Boda Boda	3	27	Yes	No	Yes	No	Yes	No	Yes	No	No	0	No	Female	Kiwoko hospital	Midwife/Nurse	1.08	3	5	6	Normal Vaginal	Yes	Prematurity	No	Yes	No	Yes	Yes	Yes	Died	Prematurity	In-born	Prematurity/LBW/RDS	others	others	0	<1500	NR
1300	2015-11-15	2015-11-16	3390	58	5.6	1	100		18	Nakaseke	Boda Boda	1	40	No	No	No	No	No	No	No	No	No	4	No	Male	Another facility	Midwife/Nurse	3.6	3			Normal Vaginal	Yes	Infection	No	No	No	No	No	No	Discharged home alive		Out-born	others	others	Infection	1	Normal	30-60
1301	2015-11-15	2015-11-15	3700	58	3.9				18	Nakaseke	Boda Boda	1		Yes	No	Yes	No	No	No	No	No	No		No	Female	Kiwoko hospital	Doctor	3.7	No	9	10	Caesarean section	Yes	Infection	No	No	No	No	No	No	Discharged home alive		In-born	others	others	Infection	0	Normal	30-60
1302	2015-07-29	2015-07-30	3520	60	3	2	99		26	Nakaseke	Foot	2		Yes	No	No	No	No	No	No	No	No		Yes	Male	Kiwoko hospital	Midwife/Nurse	3.8	No	10	10	Normal Vaginal	Yes	Infection	No	No	No	No	No	No	Discharged home alive		In-born	others	others	Infection	1	Normal	30-60
1303	2015-10-23	2015-10-23	2390	44	5.2					Nakaseke	Foot	4	34									No	2	No	Male	Kiwoko hospital	Midwife/Nurse	2.39	No	9	10	Normal Vaginal	Yes	Low birth weight	No	No	No	No	No	No	Discharged home alive		In-born	Prematurity/LBW/RDS	others	others	0	1500-2499	30-60
1304	2015-04-02	2015-04-04	2460		5		95		20	Nakasongola	Taxi	2		No	No	No	No	No	No	No	No	No	2	No	Female	Another facility	Midwife/Nurse	3	3			Normal Vaginal	Yes	Infection	3	No	No	No	No	No	Discharged home alive		Out-born	others	others	Infection	2	1500-2499	NR
1305	2015-03-05	2015-03-05	3220	38	4.9		100		26	Luwero	Boda Boda	2		No	No	No	No	No	No	No		No	5	No	Female	Kiwoko hospital	Midwife/Nurse	3.2	3			Normal Vaginal	Yes	Infection	No	No	No	No	No	No	Discharged home alive		In-born	others	others	Infection	0	Normal	30-60
1306	2015-01-10	2015-01-10	3910	59	3.6	2	99			Nakaseke	Boda Boda	3		No	No	No	No	No	No	No	No	No	4	Yes	Female	Kiwoko hospital	Doctor	3.9	3	9	10	Caesarean section	Yes	Hypoglycemia	No	No	No	No	No	No	Discharged home alive		In-born	others	others	others	0	Normal	30-60
1307	2015-03-25	2015-03-28	3460	46	4.7	1	69		19	Luwero	Boda Boda	1	39		No	No	No	No	No	No	No	No		Yes	Male	Kiwoko hospital	Midwife/Nurse	3.6	3			Normal Vaginal	No	Infection	No	No	No	No	No	No	Discharged home alive		In-born	others	others	Infection	3	Normal	30-60
1308	2015-05-15	2015-05-22	3320	56	5.5	2	94		23	Nakaseke	Taxi	3		No	No	Yes	No	Yes	No	No	No	No			Male	Another facility	Midwife/Nurse	3.32	3			Normal Vaginal	Yes	Infection	No	No	No	No	No	No	Discharged home alive		Out-born	others	others	Infection	7	Normal	30-60
1309	2015-09-27	2015-09-27	3440	48	2.8				22	Luwero	Boda Boda		38	Yes	No	No	No	No	No	No	No	No	3	Yes	Female	Kiwoko hospital	Midwife/Nurse	3.4	Yes	10	10	Normal Vaginal	Yes	Infection	No	No	No	No	No	No	Discharged home alive		In-born	others	others	Infection	0	Normal	30-60
1310	2015-07-26	2015-07-27	1400		2.9				29	Nakasongola	Ambulance	4		Yes	No	No	No	No	No	No	No	No	1	No	Male	Another facility	Midwife/Nurse	1.4	3			Normal Vaginal	3	Prematurity	No	3	No	No	No	No	Died	Prematurity	Out-born	Prematurity/LBW/RDS	others	others	1	<1500	NR
1311	2015-10-25	2015-10-25	3140		16.9	0	98			Nakaseke	Foot	2		No	No	No	No	No	No	No	No	No		No	Male	Kiwoko hospital	Midwife/Nurse	3.1	Yes	8	10	Normal Vaginal	Yes	Infection	No	No	No	No	No	No	Discharged home alive		In-born	others	others	Infection	0	Normal	NR
1312	2015-05-15	2015-05-15	2640	70	3	1	94		20	Luwero	Boda Boda	2		No	No	No	No	No	No	No	No	No	2	No	Female	Kiwoko hospital	Doctor	2.6	Yes	8	9	Caesarean section	No	Infection	No	No	No	No	No	No	Discharged home alive		In-born	others	others	Infection	0	Normal	>60
1313	2015-04-04	2015-04-04	1790	60			96		26	Nakaseke	Boda Boda	2		Yes	No	Yes	No	No	No	No	No	No	4	Yes	Female	Kiwoko hospital	Doctor	1.9	Yes	9	10	Caesarean section	Yes	Birth Asphyxia	No	No	No	No	No	No	Discharged home alive		In-born	others	birth asphyxia	others	0	1500-2499	30-60
1314	2015-12-19	2015-12-20	2170	80	3.9		92		25	Luwero	Ambulance	2		No	No	No	No	No	No	Yes	No	No	5	No	Female	Another facility	Doctor	2.17	3			Caesarean section	3	Prematurity	No	No	No	No	No	No	Discharged home alive		Out-born	others	others	Infection	1	1500-2499	>60
1315	2015-07-10	2015-07-12	2830	55		5	4			Nakaseke	Boda Boda	14		No	No	No	No	No	No	No	No	No		No	Male	Home	TBA	2.83	3			Normal Vaginal	No	Birth Asphyxia	No	Yes	No	Yes	No	No	Died	Birth Asphyxia	Out-born	others	birth asphyxia	others	2	Normal	30-60
1316	2015-03-17	2015-03-17	1730	65	6.5	1	83		31	Nakasongola	Boda Boda	4		Yes	No	Yes	No	No	No	No	No	No	3	No	Female	Kiwoko hospital	Midwife/Nurse	1.73	No	8	9	Normal Vaginal	Yes	Prematurity	Yes	Yes	Yes	No	Yes	No	Discharged home alive		In-born	Prematurity/LBW/RDS	others	others	0	1500-2499	>60
1317	2015-08-14	2015-08-26	2190	80			97		23	Nakasongola	Boda Boda	4	36	Yes	No	Yes	No	No	No	No	Yes	No			Male	Another facility	Midwife/Nurse		3			Normal Vaginal	No	Infection	No	Yes	No	Yes	No	No	Discharged home alive		Out-born	others	others	Infection	12	1500-2499	>60
1318	2015-09-23	2015-09-26	3410	60	7.3		94		35	Luwero	Boda Boda	7	41	Yes	No	Yes	No	Yes	No	No	No	No		Yes	Male	Kiwoko hospital	Midwife/Nurse	3.8	3	4	9	Normal Vaginal	No	Infection	No	No	No	No	Yes	No	Discharged home alive		In-born	others	others	Infection	3	Normal	30-60
1319	2015-06-05	2015-06-06	4340	68	3.3	3	94		33	Luwero	Boda Boda	3		No		No	No	No	No	No	No	No	2	No	Female	Another facility	Doctor	4.5	Yes	5	9	Caesarean section	Yes	Hypoglycemia	No	No	No	No	No	No	Discharged home alive		Out-born	others	others	others	1	Normal	>60
1320	2015-08-17	2015-08-17	2050	60	3.3		100		25	Nakaseke	Taxi	1	36	No	No	No	No	No	No	No	No	No	3	No	Male	Kiwoko hospital	Midwife/Nurse	2.2	3			Normal Vaginal	Yes	Prematurity	3	No	No	No	Yes	Yes	Discharged home alive		In-born	Prematurity/LBW/RDS	others	others	0	1500-2499	30-60
1321	2015-05-18	2015-05-19	1790	56	3.4	2	96		30	Nakaseke	Boda Boda	5	32	No	No	No	No	Yes	No	Yes	No	No	2	No	Male	Another facility	Midwife/Nurse	1.8	3	8	10	Normal Vaginal	Yes	Congenital Anomaly	No	No	No	No	No	No	Referred		Out-born	others	others	others	1	1500-2499	30-60
1322	2015-02-12	2015-02-16	1970	71			100			Luwero	Boda Boda	1	40	No	No	No	No	No	No	No	No	No		No	Female	Another facility	Midwife/Nurse	2.6	3			Normal Vaginal	3	Respiratory Distress	No	Yes	No	No	No	Yes	Referred		Out-born	others	others	others	4	1500-2499	>60
1323	2015-11-11	2015-11-11	2180		4.8	2	100		28	Nakaseke	Ambulance	6		No	No	No	No	No	No	Yes	No	No	4	No	Female	Kiwoko hospital	Doctor	2.18	No	7	8	Normal Vaginal	3	Prematurity	No	No	No	No	Yes	No	Discharged home alive		In-born	Prematurity/LBW/RDS	others	others	0	1500-2499	NR
1324	2015-09-09	2015-09-12	2600	59	6.3	0	92		22	Luwero	Ambulance	2	40	No	No	No	No	No	No	Yes	No	No	5	No	Male	Another facility	Midwife/Nurse	2.8	3	5	7	Normal Vaginal	No	Birth Asphyxia	No	Yes	No	No	No	No	Discharged home alive		Out-born	others	birth asphyxia	others	3	Normal	30-60
1325	2015-06-12	2015-06-12	1600		10	0	46	5	34	Nakasongola	Taxi	5		No	No	No	No	No	No	No	No	No	4	No	Male	Another facility	Midwife/Nurse	1.6	3			Normal Vaginal	Yes	Birth Asphyxia	No	Yes	Yes	Yes	Yes	No	Discharged home alive		Out-born	Prematurity/LBW/RDS	others	others	0	1500-2499	NR
1326	2015-03-15	2015-03-16	2920	32	4.2	0	94		24	Luwero	Taxi	6		No	No	No	No	No	No	No	No	No	2	No	Female	Another facility	Midwife/Nurse	2.92	3			Normal Vaginal	Yes	Infection	No	No	No	No	No	No	Discharged home alive		Out-born	others	others	Infection	1	Normal	30-60
1327	2015-04-26	2015-04-26	760	22	3.7	4	22			Nakaseke	Foot		28							No		No	3	No	Male	Kiwoko hospital	Doctor	0.71	No	6	8	Caesarean section	3	Prematurity	No	Yes	No	Yes	No	No	Died	Prematurity	In-born	Prematurity/LBW/RDS	others	others	0	<1500	<30
1328	2015-05-01	2015-05-01	1480		4				22	Luwero	Foot	1	29	No	No	No	No	No	No	No	No	No	3	No	Male	Kiwoko hospital	Midwife/Nurse	1.48	3	7	8	Normal Vaginal	Yes	Prematurity	No	No	No	No	No	No	Discharged home alive		In-born	Prematurity/LBW/RDS	others	others	0	<1500	NR
1329	2015-10-02	2015-10-02	1500	50	4.1		40		19	Luwero	Taxi	2		No	No	No	No	No	No	No	No	No	4	No	Male	Another facility	Midwife/Nurse	1.5	3			Normal Vaginal	Yes	Low birth weight	No	Yes	No	No	No	Yes	Referred		Out-born	others	others	others	0	1500-2499	30-60
1330	2015-10-23	2015-10-23	1890	75	4.8					Nakasongola	Taxi	6	34	No	No	No	No	No	No	No	No	No	5	Yes	Male	Kiwoko hospital	Doctor	1.9	No	7	9	Caesarean section	Yes	Prematurity	No	No	No	No	Yes	No	Discharged home alive		In-born	Prematurity/LBW/RDS	others	others	0	1500-2499	>60
1331	2015-01-01	2015-01-01	3540	52	2.5	2	99			Nakaseke	Boda Boda	3		No	No	No	No	No	No	No	No	No	4	Yes	Male	Kiwoko hospital	Doctor	4.1	No			Caesarean section	Yes	Infection	No	No	No	No	No	No	Discharged home alive		In-born	others	others	Infection	0	Normal	30-60
1332	2015-12-20	2015-12-23	2900		4.4		94		20	Luwero	Ambulance	1		No	No	No	No	No	No	No	No	No	4	No	Female	Kiwoko hospital	Doctor	3.5	3			Caesarean section	Yes	Infection	No	No	No	No	No	No	Discharged home alive		In-born	others	others	Infection	3	Normal	NR
1333	2015-07-08	2015-07-08	3130	41	6.2	7		5	19	Nakaseke	Boda Boda	1		Yes	No	No	No	No	No	No	No	No	2	Yes	Male	Kiwoko hospital	Midwife/Nurse	3.1	Yes	7	10	Normal Vaginal	3	Birth Asphyxia	No	Yes	No	Yes	No	No	Discharged home alive		In-born	others	birth asphyxia	others	0	Normal	30-60
1334	2015-12-12	2015-12-15	3080	46	5.2				23	Nakaseke	Boda Boda	3		No	No	No	No	No	No	No	No	No	3	Yes	Female	Kiwoko hospital	Midwife/Nurse	3.1	No	9	10	Normal Vaginal	Yes	Infection	3	No	No	No	No	No	Discharged home alive		In-born	others	others	Infection	3	Normal	30-60
1335	2015-10-31	2015-10-31	3340	77	8.5	2	93		22	Nakaseke	Boda Boda	2	43	No	No	No	No	No	No	No	No	No		No	Female	Kiwoko hospital	Doctor	3.3	Yes	6	7	Caesarean section	Yes	Birth Asphyxia	No	No	No	No	No	No	Discharged home alive		In-born	others	birth asphyxia	others	0	Normal	>60
1336	2015-10-21	2015-10-28	2960		6	0	100			Nakaseke	Boda Boda	1		No	No	No	No	No	No	No	No	No	5	No	Female	Another facility	Doctor	2.8	3	9	10	Caesarean section	Yes	Infection	No	No	No	No	Yes	No	Discharged home alive		Out-born	others	others	Infection	7	Normal	NR
1337	2015-10-30	2015-10-30	2000	46		6			21	Nakaseke	Ambulance	2	34	No	No	Yes	No	Yes	No	No	No	No	5	No	Male	Another facility	Midwife/Nurse	1.9	3	7	10	Normal Vaginal	3	Prematurity	No	No	No	No	No	No	Discharged home alive		Out-born	Prematurity/LBW/RDS	others	others	0	1500-2499	30-60
1338	2015-03-08	2015-03-08								Nakaseke	Boda Boda														Male	Kiwoko hospital	Doctor		3			Caesarean section	3	Prematurity	3	No	No	No	No	No	Unknown		In-born	others	others	others	0		NR
1339	2015-07-10	2015-07-11	2090	52	2.8		97			Luwero	Boda Boda	1	38	No	No	No	No	Yes	No	No	No	No			Male	Another facility	Midwife/Nurse	1.5	No	10	10	Normal Vaginal	Yes	Low birth weight	No	No	No	No	No	No	Discharged home alive		Out-born	Prematurity/LBW/RDS	others	others	1	1500-2499	30-60
1340	2015-09-10	2015-09-10	2190	60	3.1	0	98		17	Nakaseke	Boda Boda	2		No	No	No	No	No	No	No	No	No		No	Male	Another facility	Midwife/Nurse	3	No	9	10	Normal Vaginal	Yes	Other	No	No	No	No	No	No	Discharged home alive		Out-born	others	others	others	0	1500-2499	30-60
1341	2014-12-30	2015-01-15	3030		2.1		77		27	Nakaseke	Boda Boda	4	39	No	No		No	Yes	No	No	No	No	3	Yes	Male	Another facility	Midwife/Nurse	3.4	3	9	10	Normal Vaginal	3	Infection	No	Yes	No	No	No	No	Discharged home alive		Out-born	others	others	Infection	16	Normal	NR
1342	2015-08-17	2015-08-17	2260	68	1.4		100		25	Luwero	Taxi	1	36	No	No	No	No	No	No	No	No	No	3	No	Male	Kiwoko hospital	Midwife/Nurse	2	3	9	10	Normal Vaginal	Yes	Prematurity	3	No	No	No	No	Yes	Discharged home alive		In-born	Prematurity/LBW/RDS	others	others	0	1500-2499	>60
1343	2015-05-29	2015-05-29	1500	69	4.2	4	90		19	Nakasongola	Boda Boda	1	33	No	No	No	No	No	No	No	No	No	3	No	Female	Home	Midwife/Nurse	1.51	3			Normal Vaginal	Yes	Prematurity	No	Yes	No	Yes	Yes	No	Discharged home alive		Out-born	Prematurity/LBW/RDS	others	others	0	1500-2499	>60
1344	2015-04-05	2015-04-05	1900	68	4	3	100		19	Nakaseke	Boda Boda	1	37	No	No	No	No	No	No	No	No	No	3	No	Male	Kiwoko hospital	Midwife/Nurse	1.9	No			Normal Vaginal	Yes	Prematurity	3	No	No	No	No	No	Discharged home alive		In-born	Prematurity/LBW/RDS	others	others	0	1500-2499	>60
1345	2015-11-26	2015-11-26	2400	63		1	80		20	Nakaseke	Boda Boda	2		No	No	No	No	No	No	No	No	No		Yes	Female	Kiwoko hospital	Doctor	2.4	No	8	9	Caesarean section	Yes	Respiratory Distress	No	Yes	No	No	No	No	Discharged home alive		In-born	Prematurity/LBW/RDS	others	others	0	1500-2499	>60
1346	2015-11-21	2015-11-25	2570	50	5.2	1	98		23	Luwero	Ambulance	1	40	Yes	No	No	No	Yes	No	Yes	No	No	3	No	Female	Kiwoko hospital	Doctor	3.1	Yes	9	10	Caesarean section	Yes	Other	No	No	No	No	No	No	Discharged home alive		In-born	others	others	others	4	Normal	30-60
1347	2015-01-21	2015-02-01	4560		4		98		26	Luwero	Boda Boda	2	39	No	No	No	No	No	No	No	No	No	2	Yes	Male	Kiwoko hospital	Doctor	4.5	3			Caesarean section	3	Infection	No	No	No	No	No	No	Discharged home alive		In-born	others	others	Infection	11	Normal	NR
1348	2015-09-30	2015-10-12	2510	40	4.6	1	96		30	Nakaseke	Boda Boda	7		No	No	No	No	No	No	No	No	No	1	Yes	Female	Home	TBA		No			Normal Vaginal	Yes	Infection	No	No	No	No	No	No	Discharged home alive		Out-born	others	others	Infection	12	Normal	30-60
1349	2015-04-13	2015-05-01	4000	60	6.9	0	96		28	Luwero	Boda Boda	7		No	No	No	No	No	No	No	No	No	4	No	Male	Another facility	Midwife/Nurse	4.6	3			Normal Vaginal	Yes	Infection	No	No	No	No	No	No	Discharged home alive		Out-born	others	others	Infection	18	Normal	30-60
1350	2015-09-08	2015-09-09	2330	53	3	1	95		28	Nakaseke	Boda Boda	4	40	No	No	No	No	No	No	No	No	No	3	No	Female	Kiwoko hospital	Doctor	2.5	No	9	10	Normal Vaginal	Yes	Other	3	No	No	No	Yes	No	Discharged home alive		In-born	others	others	others	1	1500-2499	30-60
1351	2015-01-30	2015-02-04	2800		6.9		89		17	Nakaseke	Ambulance	2		No	No	No	No	No	No	No	No	No	3	No	Female	Another facility	Doctor	2.67	No	8	9	Caesarean section	3	Respiratory Distress	3	No	No	No	No	Yes	Discharged home alive		Out-born	Prematurity/LBW/RDS	others	others	5	Normal	NR
1352	2015-04-26	2015-04-26	1280	60	4		87		32	Nakasongola	Ambulance	5		No	No	No	No	No	No	No	No	No	1		Female	Another facility	Midwife/Nurse	1.28	No			Normal Vaginal	3	Birth Asphyxia	3	No	No	No	No	No	Discharged home alive		Out-born	others	birth asphyxia	others	0	<1500	30-60
1353	2015-07-28	2015-07-28	2300	95	3.7	0			25	Nakasongola	Taxi	4		No	No	No	No	No	No	No	No	No	3	No	Male	Another facility	Midwife/Nurse	2.2	3			Normal Vaginal	3	Prematurity	No	No	No	No	No	No	Discharged home alive		Out-born	Prematurity/LBW/RDS	others	others	0	1500-2499	>60
1354	2015-09-30	2015-09-30	2650	50			42		27	Luwero	Boda Boda	2		No	No	Yes	No	No	No	No	No	No	3	No	Female	Another facility	Midwife/Nurse	3.1	No			Normal Vaginal	No	Birth Asphyxia	No	No	No	No	No	No	Died	Birth Asphyxia	Out-born	others	birth asphyxia	others	0	Normal	30-60
1355	2015-12-18	2015-12-19	1100	68						Other	Taxi	6										No		No	Female	Another facility	Midwife/Nurse	1.1	3			Normal Vaginal	Yes	Prematurity	Yes	No	No	No	Yes	No	Discharged home alive		Out-born	Prematurity/LBW/RDS	others	others	1	<1500	>60
1356	2015-02-16	2015-02-16	2160	41	5	2	98		32	Other	Foot			No		Yes		No		No		No			Female	Kiwoko hospital	Doctor	2.16	No	10	10	Caesarean section	Yes	Prematurity	Yes	No	No	No	Yes	No	Discharged home alive		In-born	Prematurity/LBW/RDS	others	others	0	1500-2499	30-60
1357	2015-02-09	2015-02-12	3270		4.6	0	90		36	Nakaseke	Boda Boda	7	43	No	No	Yes	No	No	No	No	No	No	1	No	Female	Another facility	Midwife/Nurse	3.6	No			Normal Vaginal	Yes	Infection	No	No	No	No	No	No	Referred		Out-born	others	others	others	3	Normal	NR
1358	2015-08-17	2015-08-17	1820	63	2.6	2			28	Nakaseke	Boda Boda	1	32	No	No	No	No	No	No	No	No	No	4	No	Male	Another facility	Doctor	1.8	No			Caesarean section	Yes	Prematurity	3	No	No	No	Yes	No	Discharged home alive		Out-born	Prematurity/LBW/RDS	others	others	0	1500-2499	>60
1359	2015-03-12	2015-03-14	2450	82	3.9					Nakaseke	Ambulance	4		Yes	No	No	No	No	No	No	No	No	4	No	Male	Another facility	Doctor	2	Yes			Caesarean section	No	Infection	No	Yes	No	Yes	No	No	Discharged home alive		Out-born	others	others	Infection	2	1500-2499	>60
1360	2015-12-27	2015-12-27	2880	88	5.8	2	90		18	Nakaseke	Foot	1	38	No	No	No	No	Yes	No	Yes	No	No	4	Yes	Female	Kiwoko hospital	Midwife/Nurse	2.89	3	5	7	Normal Vaginal	No	Birth Asphyxia	No	No	No	No	No	No	Discharged home alive		In-born	others	birth asphyxia	others	0	Normal	>60
1361		2015-03-17	1120	34	3.1	0	90		18	Luwero	Boda Boda	1		No	No	No		Yes	No	Yes	No	No	2	No	Male	Another facility	Midwife/Nurse	1.8	Yes			Normal Vaginal	No	Prematurity	No	Yes	No	No	Yes	No	Died	Prematurity	Out-born	Prematurity/LBW/RDS	others	others		<1500	30-60
1362	2015-12-08	2015-12-08	3050		7.9	0	100		37	Luwero	Ambulance	8		No	No	No	No	No	No	No	No	No	3	No	Male	Kiwoko hospital	Doctor	3.1	No	5	6	Caesarean section	No	Birth Asphyxia	3	No	No	No	3	No	Discharged home alive		In-born	others	birth asphyxia	others	0	Normal	NR
1363	2015-03-02	2015-03-02	1000	64	3.6		100			Nakaseke	Boda Boda	1		No	No	No	No	No	No	No	No	No		Yes	Female	Another facility	Midwife/Nurse	1.65	3			Normal Vaginal	Yes	Prematurity	No	No	No	No	No	No	Discharged home alive		Out-born	Prematurity/LBW/RDS	others	others	0	<1500	>60
1364	2015-07-27	2015-07-28	1460	48		1			41	Nakasongola	Taxi	9	29	Yes	No	No	Yes	No	No	No	No	No	2	No	Male	Another facility	Midwife/Nurse	1.1	3	8	10	Normal Vaginal	Yes	Prematurity	No	No	No	No	Yes	No	Discharged home alive		Out-born	Prematurity/LBW/RDS	others	others	1	<1500	30-60
1365	2014-12-31	2015-01-01	3500	28	4.8					Nakasongola	Taxi	4										No			Male	Another facility	Midwife/Nurse	3.41	Yes	2	5	Normal Vaginal	3	Birth Asphyxia	No	Yes	No	No	No	No	Discharged home alive		Out-born	others	birth asphyxia	others	1	Normal	<30
1366	2015-03-07	2015-03-07	3530	46	5		93			Nakaseke	Taxi			No	No	No	No	No	No	Yes	No	No	4	Yes	Female	Kiwoko hospital	Midwife/Nurse	3.9	3	7	9	Normal Vaginal	No	Infection	No	No	No	No	No	No	Discharged home alive		In-born	others	others	Infection	0	Normal	30-60
1367	2015-06-15	2015-06-15	3190	45	7.3	2	53		32	Nakasongola	Foot	7		No	No	No	No	No	No	No	No	No	5	No	Female	Kiwoko hospital	Midwife/Nurse	3.19	Yes	4	7	Normal Vaginal	3	Birth Asphyxia	No	Yes	No	No	No	No	Discharged home alive		In-born	others	birth asphyxia	others	0	Normal	30-60
1368	2015-08-24	2015-08-24	2760	55	5.3	3	73		32	Nakaseke	Boda Boda	3		No	No	Yes	No	No	No	No	No	No	2	Yes	Male	Kiwoko hospital	Doctor	2.7	Yes	4	6	Caesarean section	3	Birth Asphyxia	No	No	No	No	No	No	Discharged home alive		In-born	others	birth asphyxia	others	0	Normal	30-60
1369	2015-06-22	2015-06-22	1770	68	3.3	0	100		18	Nakasongola	Taxi	1	31	No	No	No	No	Yes	No	No	No	No	4	No	Male	Another facility	Midwife/Nurse	2	No			Normal Vaginal	3	Prematurity	No	No	No	No	No	No	Discharged home alive		Out-born	Prematurity/LBW/RDS	others	others	0	1500-2499	>60
1370	2015-07-16	2015-07-16	1920	70		4	91			Luwero	Boda Boda	5										No	2		Male	Kiwoko hospital	Midwife/Nurse	1.92	No	8	10	Normal Vaginal	Yes	Prematurity	No	No	No	No	No	No	Referred		In-born	others	others	others	0	1500-2499	>60
1371	2015-07-29	2015-07-31	3200	96	3.2				22	Luwero	Boda Boda	1		No	No	No	No	No	No	No	No	No		No	Male	Home	TBA	3.2	3			Normal Vaginal	3	Infection	No	No	No	No	No	No	Discharged home alive		Out-born	others	others	Infection	2	Normal	>60
1372	2015-11-28	2015-12-21	2400	88	2.7	1	95		26	Nakasongola	Foot	4		Yes	No	No	No	No	No	No	No	No	4	No	Male	Kiwoko hospital	Midwife/Nurse	2.4	Yes	8	9	Normal Vaginal	3	Infection	No	No	No	No	No	No	Discharged home alive		In-born	others	others	Infection	23	1500-2499	>60
1373	2015-12-17	2015-12-17	3500		4.7	5		2		Other	Foot														Female	Kiwoko hospital	Doctor	3.5	No	7	10	Caesarean section	Yes	Congenital Anomaly	No	Yes	Yes	No	No	Yes	Died	Congenital Anomaly	In-born	others	others	others	0	Normal	NR
1374	2015-11-29	2015-11-29	2350		10.7		97		20	Nakaseke	Boda Boda	1		No	No	No	No	No	No	No	No	No	1	No	Female	Kiwoko hospital	Midwife/Nurse	2.38	No	4	5	Normal Vaginal	No	Birth Asphyxia	No	No	No	No	No	No	Discharged home alive		In-born	others	birth asphyxia	others	0	1500-2499	NR
1375	2015-04-09	2015-05-02	3270	44	4.4	0	100		19	Nakasongola	Taxi	3	39	Yes	No	No	No	No	No	No	No	No	4	No	Female	Another facility	Doctor	3.4	Yes			Caesarean section	Yes	Infection	No	No	No	No	No	No	Discharged home alive		Out-born	others	others	Infection	23	Normal	30-60
1376	2015-12-22	2015-12-22		112		5	61		25	Nakasongola	Boda Boda	4	40	No	No	No	No	Yes	No	No	No	No		No	Male	Another facility	Doctor		3			Normal Vaginal	Yes	Infection	No	Yes	Yes	No	No	No	Discharged home alive		Out-born	others	others	Infection	0		>60
1377	2015-06-26	2015-06-26	2300		3.4		100			Nakaseke	Foot	3										No			Male	Kiwoko hospital	Midwife/Nurse	2.3	No	10	10	Normal Vaginal	Yes	Prematurity	No	No	No	No	No	No	Discharged home alive		In-born	Prematurity/LBW/RDS	others	others	0	1500-2499	NR
1378	2015-09-08	2015-09-08	2020	60	4.6	1	98		35	Luwero	Foot	2	37	No	No	No	No	No	No	No	No	No	3	No	Female	Kiwoko hospital	Midwife/Nurse	2	No	8	9	Normal Vaginal	3	Prematurity	No	No	No	No	Yes	No	Discharged home alive		In-born	Prematurity/LBW/RDS	others	others	0	1500-2499	30-60
1379	2015-08-14	2015-08-15	4130	51	2.7	1	96		36	Nakaseke	Boda Boda	6	41	No	No	No	No	No	No	No	No	No	5	Yes	Female	Kiwoko hospital	Midwife/Nurse	4.1	Yes	9	10	Normal Vaginal	Yes	Hypoglycemia	No	No	No	No	No	No	Discharged home alive		In-born	others	others	others	1	Normal	30-60
1380	2015-01-21	2015-02-04	2130	70	4.8		93		27	Nakasongola	Boda Boda	3		Yes	No	No	No	No	No	No	No	No		No	Male	Another facility	Midwife/Nurse	2.5	Yes			Normal Vaginal	Yes	Birth Asphyxia	No	Yes	No	No	No	No	Discharged home alive		Out-born	others	birth asphyxia	others	14	1500-2499	>60
1381	2015-04-26	2015-04-26	3310	32	16.8	6	100		21	Luwero	Boda Boda	3		No	No	No	No	No	No	No	No	No	3	No	Male	Another facility	Midwife/Nurse	3.31	No	5	6	Normal Vaginal	No	Birth Asphyxia	No	Yes	No	No	No	No	Referred		Out-born	others	others	others	0	Normal	30-60
1382	2015-03-24	2015-03-25	2350		10.6	0	99		39	Luwero	Boda Boda	7	40	No	No	No	No	No	No	No	No	No	3		Male	Another facility	Midwife/Nurse	2.35	Yes	7	8	Normal Vaginal	Yes	Infection	No	Yes	Yes	No	No	No	Died	Infection	Out-born	others	others	Infection	1	1500-2499	NR
1383	2015-09-24	2015-09-24	2910		4.9	1	80	5	35	Nakaseke	Foot	5		No	No	No	No	No	No	No	No	No	6	Yes	Male	Kiwoko hospital	Midwife/Nurse	2.91	No	2	2	Normal Vaginal	No	Birth Asphyxia	3	Yes	No	Yes	No	No	Died	Birth Asphyxia	In-born	others	birth asphyxia	others	0	Normal	NR
1384	2015-09-08	2015-09-09	1250		2.8	0	99		18	Luwero	Boda Boda	1		No	No	No	No	No	No	No	No	No		No	Female	Home	TBA	1.25	3			Normal Vaginal	Yes	Prematurity	3	No	No	No	No	No	Discharged home alive		Out-born	Prematurity/LBW/RDS	others	others	1	<1500	NR
1385	2015-10-22	2015-10-22	1970	59	2.9	0	100		19	Luwero	Boda Boda	1		No	No	No	No	No	No	No	No	No	3	No	Female	Kiwoko hospital	Midwife/Nurse	1.9	No	9	10	Normal Vaginal	Yes	Prematurity	No	No	No	No	Yes	No	Discharged home alive		In-born	Prematurity/LBW/RDS	others	others	0	1500-2499	30-60
1386	2015-03-22	2015-03-22	1970	52	3.1	4	99			Nakaseke	Boda Boda	1	33	Yes	No	No	No	No	No	Yes	No	No	4	No	Male	Home	TBA	1.97	3			Normal Vaginal	Yes	Prematurity	No	Yes	No	Yes	No	No	Discharged home alive		Out-born	Prematurity/LBW/RDS	others	others	0	1500-2499	30-60
1387	2015-11-23	2015-11-25	2580	54	3.3	4	89	5	19	Nakaseke	Boda Boda	1	42	No	No	No	No	No	No	No	No	No	3	No	Male	Another facility	Midwife/Nurse	2.58	3			Normal Vaginal	Yes	Birth Asphyxia	No	Yes	No	Yes	No	No	Discharged home alive		Out-born	others	others	Infection	2	Normal	30-60
1388	2015-06-19	2015-06-19	2590	44	5.3	0	0	5		Luwero	Boda Boda	1	36	Yes	No	No	No	No	No	No	No	No	3	No	Male	Kiwoko hospital	Doctor	2.59	Yes			Caesarean section	No	Birth Asphyxia	No	No	No	No	No	No	Died	Birth Asphyxia	In-born	others	birth asphyxia	others	0	Normal	30-60
1389	2015-02-13	2015-02-13	3640		1.6	4	87		17	Nakasongola	Boda Boda	1								Yes		No	2	No	Male	Kiwoko hospital	Midwife/Nurse	2.7	3	6	8	Caesarean section	Yes	Birth Asphyxia	No	Yes	No	No	No	No	Discharged home alive		In-born	others	birth asphyxia	others	0	Normal	NR
1390	2015-11-11	2015-11-11	1740	48	3.4	3	100		28	Nakaseke	Ambulance	6		No	No	No	No	No	No	Yes	No	No	4	No	Female	Kiwoko hospital	Midwife/Nurse	1.74	No	8	9	Normal Vaginal	3	Prematurity	No	No	No	No	No	No	Discharged home alive		In-born	Prematurity/LBW/RDS	others	others	0	1500-2499	30-60
1391	2015-10-11	2015-10-12	2900	69	8.4		96		36	Nakaseke	Boda Boda	5	39	No	No	No	No	No	No	No	No	No	2	No	Male	Kiwoko hospital	Doctor	3.1	3	8	9	Caesarean section	Yes	Birth Asphyxia	3	No	No	No	No	Yes	Discharged home alive		In-born	others	others	others	1	Normal	>60
1392	2015-02-10	2015-02-11	3970	44	3.2	0	87		21	Nakasongola	Taxi	2	42	No	No	No	No	No	No	No	No	No	4	No	Male	Kiwoko hospital	Doctor	4.5	No	7	10	Caesarean section	Yes	Infection	No	Yes	No	No	No	No	Discharged home alive		In-born	others	others	Infection	1	Normal	30-60
1393	2015-09-16	2015-09-16	1700	56	2.3	1	96			Other	Boda Boda	3	34	No	No	No	No	No	No	No	No	No	2	No	Female	Kiwoko hospital	Doctor	1.7	No	7	9	Normal Vaginal	No	Prematurity	3	No	No	No	No	No	Discharged home alive		In-born	Prematurity/LBW/RDS	others	others	0	1500-2499	30-60
1394	2015-07-01	2015-07-05	2700	40	13.5		82		19	Nakaseke	Boda Boda	1		No	No	No	No	No	No	No	No	No	2	No	Female	Another facility	Midwife/Nurse		3			Normal Vaginal	3	Infection	No	Yes	No	No	No	No	Unknown		Out-born	others	others	others	4	Normal	30-60
1395	2015-09-12	2015-09-12	1590		2	4	100		21	Luwero	Taxi	2	30	No	No	No	No	No	No	No	No	No	2	Yes	Female	Another facility	Midwife/Nurse	1.6	No	8	10	Normal Vaginal	Yes	Prematurity	No	No	No	No	No	No	Discharged home alive		Out-born	Prematurity/LBW/RDS	others	others	0	1500-2499	NR
1396	2015-07-07	2015-07-08	3590	48	6.2	0	95		38	Luwero	Boda Boda	10	38	Yes	No	No	No	No	No	No	No	No	3	No	Female	Kiwoko hospital	Midwife/Nurse	3.7	No	10	10	Normal Vaginal	Yes	Infection	No	No	No	No	No	No	Discharged home alive		In-born	others	others	Infection	1	Normal	30-60
1397	2015-06-16	2015-06-16	3470	50	8.7	6	100		23	Luwero	Boda Boda	3			No		No		No			No	6	No	Male	Kiwoko hospital	Midwife/Nurse	3	3	3	7	Normal Vaginal	3	Infection	No	No	No	No	No	No	Discharged home alive		In-born	others	birth asphyxia	others	0	Normal	30-60
1398	2015-08-08	2015-08-15	2800	56	5.9		100		18	Nakaseke	Boda Boda	1	39	No	No	Yes	No	No	No	No	No	No		No	Male	Home	TBA		3			Normal Vaginal	3	Congenital Anomaly	No	No	No	No	No	No	Discharged home alive		Out-born	others	others	others	7	Normal	30-60
1399	2015-10-18	2015-10-18	2530	50	3.3	1	97		23	Nakaseke	Boda Boda	2										No	3	Yes	Male	Kiwoko hospital	Doctor	2.53	Yes	8	10	Caesarean section	Yes	Infection	No	No	No	No	No	No	Referred		In-born	others	others	others	0	Normal	30-60
1400	2015-01-19	2015-01-19	1650	54		1	90		32	Luwero	Boda Boda	6		No	No	Yes	No	No	No	Yes	No	No	2	No	Male	On the way to hospital	TBA	1.65	3			Normal Vaginal	Yes	Prematurity	No	No	No	No	Yes	No	Discharged home alive		Out-born	Prematurity/LBW/RDS	others	others	0	1500-2499	30-60
1401	2015-02-01	2015-02-01	3100	65	4.3	3	94			Nakaseke	Taxi	3	43	No	No	No	No	No	No	No	No	No	3	Yes	Male	Kiwoko hospital	Midwife/Nurse	3.1	No	4	6	Normal Vaginal	No	Birth Asphyxia	No	Yes	Yes	No	Yes	No	Discharged home alive		In-born	others	birth asphyxia	others	0	Normal	>60
1402	2015-08-19	2015-08-20	1010		4.9	2	90		20	Nakasongola	Boda Boda	1		Yes	No	No	No	No	No	Yes	No	No	4	No	Female	Another facility	Midwife/Nurse	1	No	8	9	Normal Vaginal	Yes	Prematurity	No	No	No	No	Yes	No	Died	Prematurity	Out-born	Prematurity/LBW/RDS	others	others	1	<1500	NR
1403	2015-05-22	2015-06-01	3770	50	10	0	100		27	Luwero	Boda Boda	5		No	No	No	No	No	No	No	No	No	4	No	Female	Kiwoko hospital	Midwife/Nurse	3.6	Yes	4	6	Normal Vaginal	No	Infection	3	No	No	No	No	No	Discharged home alive		In-born	others	others	Infection	10	Normal	30-60
1404	2015-09-15	2015-09-15	2000	65	5.1	3	77		21	Luwero	Boda Boda	2	32	No		No	No	No	No	Yes	No	No	2	No	Female	Another facility	Midwife/Nurse	2	No			Normal Vaginal	Yes	Prematurity	No	Yes	Yes	No	No	No	Discharged home alive		Out-born	Prematurity/LBW/RDS	others	others	0	1500-2499	>60
1405	2015-10-22	2015-11-12	3960	52	6.2	1	95		20	Nakasongola	Taxi	2		No	No	No	No	No	No	No	No	No	3	No	Male	Another facility	Midwife/Nurse	3	3			Normal Vaginal	Yes	Infection	3	No	No	No	No	No	Discharged home alive		Out-born	others	others	Infection	21	Normal	30-60
1406	2015-11-21	2015-11-21	3750	72	6.3	5			20	Nakaseke	Foot	2	40	No	No	No	No	No	No	No	No	No	3	No	Male	Kiwoko hospital	Midwife/Nurse	3.7	Yes	5	6	Normal Vaginal	No	Birth Asphyxia	No	Yes	No	Yes	No	No	Died	Birth Asphyxia	In-born	others	birth asphyxia	others	0	Normal	>60
1407	2015-01-16	2015-01-16	1700	76	8.2	4	96			Nakaseke	Boda Boda	5	32	No	No	No	No	No	No	No	No	No		Yes	Male	Kiwoko hospital	Doctor	1.7	3	2	6	Caesarean section	Yes	Prematurity	3	No	No	No	No	No	Discharged home alive		In-born	others	others	Infection	0	1500-2499	>60
1408	2015-04-20	2015-05-01	3390	70	8.3	3	93		29	Luwero	Boda Boda	5	41	No	No	Yes	No	Yes	Yes	No	No	No	5	Yes	Male	Kiwoko hospital	Midwife/Nurse	3.39	Yes			Normal Vaginal	Yes	Infection	No	No	No	No	No	No	Discharged home alive		In-born	others	others	Infection	11	Normal	>60
1409	2015-12-26	2015-12-27	2910	25	15.8	3	87		37	Luwero	Taxi	5		No	No	No	No	No	No	No	No	No	5	No	Female	Another facility	Midwife/Nurse	2.7	No	2	4	Normal Vaginal	No	Birth Asphyxia	No	Yes	No	Yes	No	No	Died	Birth Asphyxia	Out-born	others	birth asphyxia	others	1	Normal	<30
1410	2015-06-18	2015-06-18	3050	58		3	98		20	Other	Boda Boda	1	38	Yes	No	No	No	No	No	No	No	No	4	No	Male	Kiwoko hospital	Doctor	3.3	3	8	9	Caesarean section	Yes	Respiratory Distress	No	No	No	No	No	No	Discharged home alive		In-born	Prematurity/LBW/RDS	others	others	0	Normal	30-60
1411	2015-12-12	2015-12-12	3360		3.3	2	93			Nakaseke	Foot	9	38									No	2	No	Male	Kiwoko hospital	Midwife/Nurse	3.4	3			Normal Vaginal	3	Infection	No	No	No	No	3	No	Discharged home alive		In-born	others	others	Infection	0	Normal	NR
1412	2015-10-19	2015-10-30	3390	60	7.9	1			26	Nakaseke	Boda Boda	2	38	No	No	No	No	No	No	No	No	No	2	No	Female	Another facility	Midwife/Nurse	3.1	Yes			Normal Vaginal	Yes	Infection	No	No	No	No	No	No	Discharged home alive		Out-born	others	others	Infection	11	Normal	30-60
1413	2015-04-20	2015-04-20	2450	83	5.2	2	99		40	Nakasongola	Foot	9	34	Yes		No		No		No		No		No	Female	Kiwoko hospital	Midwife/Nurse	2.46	3	8	9	Normal Vaginal	Yes	Prematurity	No	No	No	No	No	No	Discharged home alive		In-born	Prematurity/LBW/RDS	others	others	0	1500-2499	>60
1414	2015-06-14	2015-06-14	3080		6.5					Nakaseke	Foot			Yes								No			Male	Kiwoko hospital	Doctor	3	Yes	6	8	Caesarean section	No	Birth Asphyxia	No	No	No	No	No	No	Discharged home alive		In-born	others	birth asphyxia	others	0	Normal	NR
1415	2015-05-29	2015-05-29	3380	60	4	1	95		34	Nakaseke	Foot	3		No	No	No	No	No	No	No	No	No			Male	Kiwoko hospital	Doctor	3.38	3	7	8	Caesarean section	Yes	Infection	3	No	No	No	No	No	Discharged home alive		In-born	others	others	Infection	0	Normal	30-60
1416	2015-12-09	2015-12-09	1060	53	4.8	3	98		21	Nakaseke	Boda Boda	4		No	No	No	No	No	No	No	No	No	4	Yes	Male	Kiwoko hospital	Midwife/Nurse	1.3	No	7	9	Normal Vaginal	No	Prematurity	No	No	No	No	No	No	Discharged home alive		In-born	Prematurity/LBW/RDS	others	others	0	<1500	30-60
1417	2015-08-18	2015-08-18	1070	44	2.4	2	90		28	Nakaseke	Boda Boda	2	26	Yes	Yes	Yes	Yes	No	Yes	No	Yes	No	3	No	Male	Another facility	Midwife/Nurse	0.7	3			Normal Vaginal	Yes	Prematurity	No	No	No	No	No	No	Discharged home alive		Out-born	Prematurity/LBW/RDS	others	others	0	<1500	30-60
1418	2015-03-08	2015-03-08	2100	68	2.8		100			Luwero	Taxi	5		No	No	No	No	No	No	No	No	No	3	No	Female	Kiwoko hospital	Midwife/Nurse	2.1	3	10	10	Normal Vaginal	Yes	Prematurity	No	No	No	No	Yes	No	Discharged home alive		In-born	Prematurity/LBW/RDS	others	others	0	1500-2499	>60
1419	2015-08-19	2015-08-20	1010		5	2	90		20	Nakasongola	Boda Boda	1		No	No	No	No	No	No	No	No	No	3	No	Female	Another facility	Midwife/Nurse	1	No	8	9	Normal Vaginal	Yes	Prematurity	3	No	No	No	No	No	Died	Prematurity	Out-born	Prematurity/LBW/RDS	others	others	1	<1500	NR
1420	2015-04-09	2015-04-09	2270	64	2	2	97		16	Luwero	Boda Boda	1		No	No	No	No	No	No	No	No	No	3	Yes	Female	Kiwoko hospital	Midwife/Nurse	2.3	No	9	10	Normal Vaginal	Yes	Prematurity	3	No	No	No	No	No	Discharged home alive		In-born	Prematurity/LBW/RDS	others	others	0	1500-2499	>60
1421	2015-04-18	2015-05-05	3430	52					25	Luwero	Boda Boda	4	39	No	No	No	No	No	No	No	No	No	5	No	Male	Another facility	Midwife/Nurse	3.9	Yes			Normal Vaginal	Yes	Infection	No	No	No	No	No	No	Discharged home alive		Out-born	others	others	Infection	17	Normal	30-60
1422	2015-11-30	2015-11-30	2290	46	4.4	2	98		29	Luwero	Boda Boda	2		No	No	No	No	No	No	No	No	No	6	No	Male	Kiwoko hospital	Doctor	2.29	Yes			Caesarean section	Yes	Infection	No	No	No	No	No	No	Discharged home alive		In-born	others	others	Infection	0	1500-2499	30-60
1423	2015-11-15	2015-11-16	3220	54	4.33	4	100		18	Nakaseke	Boda Boda	1		Yes	No	No	No	No	No	No	No	No	2	Yes	Male	Kiwoko hospital	Doctor	3.3	No			Caesarean section	Yes	Infection	No	No	No	No	No	No	Discharged home alive		In-born	others	others	Infection	1	Normal	30-60
1424	2015-12-28	2015-12-29	3170	74	7.3	0	95		21	Nakasongola	Boda Boda	2	38	No	No	No	No	No	No	No	No	No	4	No	Male	Kiwoko hospital	Doctor	3.5	No	7	9	Caesarean section	Yes	Infection	3	No	No	No	No	No	Discharged home alive		In-born	others	others	Infection	1	Normal	>60
1425	2015-09-19	2015-09-20	3400	58	8.9	0	100		28	Nakaseke	Foot	1	41	No	No	No	No	No	No	No	No	No	4	Yes	Male	Kiwoko hospital	Doctor	3.5	No	8	10	Caesarean section	Yes	Other	3	No	No	No	Yes	No	Discharged home alive		In-born	others	others	others	1	Normal	30-60
1426	2015-07-25	2015-07-25	3080	68	5.3	0	84		25	Nakaseke	Boda Boda	3	39	No	No	No	No	No	No	No	No	No	6	Yes	Female	Kiwoko hospital	Midwife/Nurse	3	No	6	9	Normal Vaginal	No	Birth Asphyxia	No	No	No	No	No	No	Discharged home alive		In-born	Prematurity/LBW/RDS	others	others	0	Normal	>60
1427	2015-03-28	2015-03-29	2500	62			91			Nakasongola	Foot	1	39	No	No	No	No	No	No	No	No	No	4	No	Female	Another facility	Midwife/Nurse	2.7	3			Normal Vaginal	Yes	Hypoglycemia	No	Yes	No	No	No	No	Discharged home alive		Out-born	others	others	others	1	Normal	>60
1428	2015-05-06	2015-05-07	1700	60	2.7		94		23	Nakaseke	Boda Boda	6	31	No	No	No	No	No	No	No	No	No			Female	Home	TBA	1.7	3			Normal Vaginal	Yes	Prematurity	No	No	No	No	No	No	Discharged home alive		Out-born	Prematurity/LBW/RDS	others	others	1	1500-2499	30-60
1429	2015-09-19	2015-09-20	3100	62	5.7	3	96			Nakaseke	Boda Boda	2	40	No	No	No	No	No	No	No	No	No	6	Yes	Male	Kiwoko hospital	Midwife/Nurse	3.3	3	6	9	Normal Vaginal	No	Infection	No	Yes	No	No	No	No	Discharged home alive		In-born	others	birth asphyxia	others	1	Normal	>60
1430	2015-08-04	2015-08-17	1920	48	3.7	0	100		23	Luwero	Taxi	1	32	Yes	No	No	No	No	No	No	No	No	1	No	Male	Home	Midwife/Nurse		3			Normal Vaginal	Yes	Prematurity	3	No	No	No	No	No	Discharged home alive		Out-born	Prematurity/LBW/RDS	others	others	13	1500-2499	30-60
1431	2015-01-12	2015-02-09	1900	62	7	0	100		22	Nakaseke	Boda Boda	2		No	No	No	No	No	No	No	No	No		Yes	Female	Kiwoko hospital	Doctor	1.5	No	10	10	Normal Vaginal	3	Infection	No	No	No	No	No	No	Discharged home alive		In-born	others	others	Infection	28	1500-2499	>60
1432	2015-05-15	2015-05-15	3880	57	5.2	0	96			Other	Foot											No			Male	Kiwoko hospital	Midwife/Nurse	3.88	3			Normal Vaginal	3	Birth Asphyxia	No	Yes	No	No	Yes	No	Discharged home alive		In-born	others	others	others	0	Normal	30-60
1433	2015-01-10	2015-01-10	2640		6.6	8	65		24	Nakasongola	Boda Boda	1	34	No	No	No	No	No	No	No	No	No		No	Female	Kiwoko hospital	Doctor	2.64	3			Caesarean section	3	Respiratory Distress	No	Yes	No	Yes	No	No	Discharged home alive		In-born	Prematurity/LBW/RDS	others	others	0	Normal	NR
1434	2015-08-30	2015-09-04	3730	56	5.3	1	93		24	Luwero	Boda Boda	4	42	No	No	No	No	No	No	No	No	No	5	No	Female	Another facility	Midwife/Nurse		No			Normal Vaginal	Yes	Infection	No	No	No	No	Yes	No	Discharged home alive		Out-born	others	others	Infection	5	Normal	30-60
1435	2015-02-13	2015-02-13	2000	54	1.9	6	84	5		Luwero	Foot		42									No			Male	Kiwoko hospital	Midwife/Nurse	2	No	10	10	Normal Vaginal	No	Prematurity	No	Yes	No	Yes	Yes	No	Discharged home alive		In-born	Prematurity/LBW/RDS	others	others	0	1500-2499	30-60
1436	2015-10-24	2015-10-24	2120	60			100		21	Luwero	Boda Boda	3	34	Yes	No	Yes	No	No	No	No	No	No	2	No	Female	Kiwoko hospital	Midwife/Nurse	2.1	No	9	10	Normal Vaginal	Yes	Prematurity	No	No	No	No	No	No	Discharged home alive		In-born	Prematurity/LBW/RDS	others	others	0	1500-2499	30-60
1437	2015-01-11	2015-01-22	2270	50	5.9	0	96			Luwero	Taxi	1		No	Yes	Yes	No	No	No	No	No	No	3	No	Female	Another facility	Midwife/Nurse	2.5	3			Normal Vaginal	Yes	Other	No	No	No	No	No	Yes	Discharged home alive		Out-born	others	others	others	11	1500-2499	30-60
1438	2015-07-30	2015-07-31	1000		6.5		70		17	Nakaseke	Boda Boda	1		No	No	No	No	No	No	No	No	No	3	No	Male	Another facility	Midwife/Nurse	1.2	No	6	7	Normal Vaginal	Yes	Prematurity	No	No	No	No	No	No	Discharged home alive		Out-born	Prematurity/LBW/RDS	others	others	1	<1500	NR
1439	2015-06-21	2015-06-21	2390	56	3.5	0	100		39	Luwero	Boda Boda	10	34	No	No	No	No	Yes	No	No		No	2	No	Female	Kiwoko hospital	Midwife/Nurse	2.4	No	8	10	Normal Vaginal	Yes	Prematurity	No	No	No	No	No	No	Discharged home alive		In-born	Prematurity/LBW/RDS	others	others	0	1500-2499	30-60
1440	2015-04-13	2015-04-13	1600	72	2				18	Nakaseke	Boda Boda	1		No	No	No	No	No	No	No	No	No	2	No	Male	Another facility	Midwife/Nurse	1.7	Yes			Normal Vaginal	3	Prematurity	3	No	No	No	No	No	Discharged home alive		Out-born	Prematurity/LBW/RDS	others	others	0	1500-2499	>60
1441	2015-04-02	2015-04-02	2150	68	2.5	1	95		37	Other	Foot		34									No	3		Male	Kiwoko hospital	Doctor	2.3	3			Caesarean section	3	Prematurity	No	No	No	No	Yes	No	Discharged home alive		In-born	Prematurity/LBW/RDS	others	others	0	1500-2499	>60
1442	2015-01-13	2015-01-28	3010	80		6	94			Nakasongola	Taxi		41				Yes			Yes		No	3	Yes	Male	Kiwoko hospital	Midwife/Nurse	2.8	3	8	9	Normal Vaginal	Yes	Birth Asphyxia	No	No	No	No	No	No	Referred		In-born	others	others	others	15	Normal	>60
1443	2015-07-12	2015-07-13	1250		2.8	2	97		17	Nakaseke	Boda Boda	1	34									No		No	Female	Another facility	Midwife/Nurse	1.25	3			Normal Vaginal	Yes	Prematurity	No	No	No	No	No	No	Discharged home alive		Out-born	Prematurity/LBW/RDS	others	others	1	<1500	NR
1444	2015-11-15	2015-11-15	3220	40	1.9	5		5	25	Luwero	Taxi	1	38	No	No	No	No	No	No	No	No	No		Yes	Female	Kiwoko hospital	Doctor	3.2	No	2	5	Caesarean section	No	Birth Asphyxia	3	No	No	No	No	No	Died	Birth Asphyxia	In-born	others	birth asphyxia	others	0	Normal	30-60
1445	2015-04-26	2015-04-28	3980	55	5				23	Luwero	Boda Boda	2	40	No	No	No	No	No	No	No	No	No	3	No	Female	Kiwoko hospital	Midwife/Nurse	3.7	Yes	9	10	Normal Vaginal	Yes	Infection	No	No	No	No	No	No	Discharged home alive		In-born	others	others	Infection	2	Normal	30-60
1446	2015-11-06	2015-11-06	2700		5.5	1	90		19	Luwero	Taxi	1	39	No	No	No	No	No	No	No	No	No	4	No	Male	Kiwoko hospital	Doctor	2.7	Yes	9	10	Caesarean section	Yes	Infection	No	No	No	No	No	No	Discharged home alive		In-born	others	others	Infection	0	Normal	NR
1447	2015-03-22	2015-03-23	1690		3.1		98		20	Luwero	Foot											No	2	No	Female	Another facility	Midwife/Nurse	1.69	3			Normal Vaginal	Yes	Prematurity	No	No	No	No	Yes	No	Discharged home alive		Out-born	Prematurity/LBW/RDS	others	others	1	1500-2499	NR
1448	2015-12-24	2015-12-24	1890	85	3	3	95		25	Luwero	Boda Boda	4		No	No	No	No	No	No	No	No	No	3	No	Female	Another facility	Midwife/Nurse	1.7	3	7	10	Normal Vaginal	Yes	Prematurity	No	No	No	No	Yes	No	Discharged home alive		Out-born	Prematurity/LBW/RDS	others	others	0	1500-2499	>60
1449	2015-08-05	2015-08-07	3320		16.9	3	93		23	Nakasongola	Ambulance	4	38	No	No	No	No	Yes	No	No	No	No	4	No	Male	Home	Midwife/Nurse	4	3			Normal Vaginal	Yes	Infection	No	No	No	No	No	Yes	Discharged home alive		Out-born	others	others	Infection	2	Normal	NR
1450	2015-11-21	2015-11-21	3120	66	10.5	3	97		20	Nakaseke	Boda Boda	2		No		No		Yes		No		No			Female	Kiwoko hospital	Midwife/Nurse	3.12	Yes	6	8	Normal Vaginal	No	Birth Asphyxia	No	No	No	No	No	No	Discharged home alive		In-born	others	birth asphyxia	others	0	Normal	>60
1451	2015-08-06	2015-08-06	2610	64	4.8	1	97		18	Nakaseke	Foot	2		No	No	No	No	No	No	No	No	No		Yes	Male	Kiwoko hospital	Midwife/Nurse	2.6	Yes	5	7	Normal Vaginal	No	Birth Asphyxia	No	No	No	No	No	No	Discharged home alive		In-born	others	birth asphyxia	others	0	Normal	>60
1452	2015-01-14	2015-01-14	2620	62	6	7	84	5		Luwero	Boda Boda	2		No	No	No	No	Yes	No	No	No	No	6	Yes	Male	Kiwoko hospital	Midwife/Nurse	2.6	Yes	3	5	Normal Vaginal	No	Birth Asphyxia	No	Yes	No	Yes	No	No	Discharged home alive		In-born	others	birth asphyxia	others	0	Normal	>60
1453	2015-03-11	2015-03-11	2950	48		1	92			Nakaseke	Boda Boda	1	40									No		Yes	Male	Kiwoko hospital	Doctor	2.9	3	3		Caesarean section	No	Birth Asphyxia	No	Yes	Yes	No	No	No	Died	Birth Asphyxia	In-born	others	birth asphyxia	others	0	Normal	30-60
1454	2015-03-09	2015-03-09	3030	56	4.1	2	96		28	Luwero	Taxi	4		No	No	No	No	No	No	No	No	No		No	Male	Kiwoko hospital	Midwife/Nurse	3	Yes	5	7	Normal Vaginal	No	Birth Asphyxia	No	No	No	No	No	No	Discharged home alive		In-born	others	birth asphyxia	others	0	Normal	30-60
1455	2015-03-28	2015-03-29	2500	67	3.8	3	82		19	Luwero	Boda Boda	2	40	Yes	No	No	No	No	No	No	No	No		No	Male	On the way to hospital	Midwife/Nurse	3	3			Normal Vaginal	Yes	Prematurity	No	Yes	Yes	No	No	No	Discharged home alive		Out-born	Prematurity/LBW/RDS	others	others	1	Normal	>60
1456	2015-06-11	2015-06-12	3240	67	5.7		97		33	Nakaseke	Taxi	6		Yes	No	No	No	No	No	No	No	No	5	No	Male	Kiwoko hospital	Doctor	3.5	No	8	9	Normal Vaginal	Yes	Infection	No	No	No	No	No	No	Discharged home alive		In-born	others	others	Infection	1	Normal	>60
1457	2015-12-08	2015-12-08	3030	42	2.7		98			Luwero	Taxi	4			Yes							No	3	Yes	Female	Kiwoko hospital	Doctor	3.1	3	9	10	Caesarean section	3	Other	No	No	No	No	No	No	Discharged home alive		In-born	others	others	others	0	Normal	30-60
1458	2015-09-28	2015-10-04	2430		2.8	3	97		21	Luwero	Foot	1		No	No	No	No	No	No	No	No	No		No	Male	Kiwoko hospital	Midwife/Nurse	2.4	Yes	9	10	Normal Vaginal	Yes		3	No	No	No	No	No	Discharged home alive		In-born	others	others	others	6	1500-2499	NR
1459	2015-11-12	2015-11-12	1250	63	2.7	2	98		17	Luwero	Boda Boda	1		No	No	No	No	No	No	No	No	No	2	No	Male	Another facility	Midwife/Nurse	1.4	No	10	10	Normal Vaginal	Yes	Prematurity	3	No	No	No	Yes	No	Discharged home alive		Out-born	Prematurity/LBW/RDS	others	others	0	<1500	>60
1460	2014-12-28	2015-01-03	2270	70	5.9	0	94			Nakaseke	Boda Boda	1										No	4	Yes	Female	Kiwoko hospital	Midwife/Nurse	2.5	No			Normal Vaginal	Yes	Infection	No	No	No	No	Yes	No	Discharged home alive		In-born	others	others	Infection	6	1500-2499	>60
1461	2015-07-12	2015-07-21	2030							Other	Foot				No										Female	Another facility	Midwife/Nurse		3			Normal Vaginal	Yes	Infection	No	No	No	No	Yes	No	Discharged home alive		Out-born	others	others	Infection	9	1500-2499	NR
1462	2015-02-07	2015-02-08	3520	53	4.3	0	100		19	Nakaseke	Boda Boda	1		Yes	No	No	No	No	No	No	No	No	4	No	Male	Kiwoko hospital	Doctor	3.9	Yes		10	Caesarean section	Yes	Infection	No	No	No	No	No	No	Discharged home alive		In-born	others	others	Infection	1	Normal	30-60
1463	2015-04-26	2015-04-26	2180	58	2.7	1	80			Nakaseke	Boda Boda	3	31	No	No	No	Yes	No		No	No	No	3	No	Female	Another facility	Midwife/Nurse	2.8	No	9	10	Normal Vaginal	Yes	Prematurity	No	No	No	No	Yes	No	Discharged home alive		Out-born	Prematurity/LBW/RDS	others	others	0	1500-2499	30-60
1464	2015-02-08	2015-02-08	1300		11.8	4	95		29	Nakaseke	Ambulance	2		No	No	No	No	No	No	No	No	No	4	Yes	Male	Another facility	Midwife/Nurse	1.5	No	9	10	Normal Vaginal	Yes	Prematurity	No	No	No	Yes	No	No	Discharged home alive		Out-born	Prematurity/LBW/RDS	others	others	0	<1500	NR
1465	2015-09-11	2015-09-11	1590	56	4.8	3	94		22	Luwero	Taxi	1	29	No	No	No	Yes	No	No	No	No	No	3		Female	Kiwoko hospital	Doctor	1.59	3	6	7	Caesarean section	Yes	Prematurity	No	No	No	No	No	No	Discharged home alive		In-born	Prematurity/LBW/RDS	others	others	0	1500-2499	30-60
1466	2015-10-16	2015-10-16	2510	62	3.4		98		29	Luwero	Boda Boda	5	36	No	No	No	No	No	No	No	No	No	4	Yes	Female	Kiwoko hospital	Doctor	2.51	3	10	10	Caesarean section	Yes	Prematurity	3	No	No	No	No	No	Discharged home alive		In-born	Prematurity/LBW/RDS	others	others	0	Normal	>60
1467	2015-01-02	2015-01-02	3880	53	5	1	87			Nakaseke	Ambulance	2	43	Yes	No	No	No	No	No	No	No	No	6	Yes	Female	Kiwoko hospital	Midwife/Nurse	3.8	No	5	7	Normal Vaginal	Yes	Birth Asphyxia	No	No	No	No	No	No	Discharged home alive		In-born	others	birth asphyxia	others	0	Normal	30-60
1468	2015-01-24	2015-01-24	2200		2.3	0	91			Other	Foot											No			Female	Kiwoko hospital	Midwife/Nurse	2.2	3	9	10	Normal Vaginal	3	Low birth weight	No	No	No	No	No	No	Discharged home alive		In-born	Prematurity/LBW/RDS	others	others	0	1500-2499	NR
1469	2015-11-26	2015-11-26	3640	40	4.1	4	80		29	Nakaseke	Boda Boda	4	37	No	No	No	No	No	No	No	No	No	3	No	Male	Kiwoko hospital	Doctor	3.7	No	9	9	Caesarean section	Yes	Respiratory Distress	No	No	No	No	No	No	Discharged home alive		In-born	Prematurity/LBW/RDS	others	others	0	Normal	30-60
1470	2015-10-16	2015-10-16	1690	84	4		98		27	Luwero	Boda Boda	5	36	Yes	No	No	No	No	No	No	No	No	4	Yes	Female	Kiwoko hospital	Doctor	1.69	3	10	10	Caesarean section	Yes	Prematurity	No	No	No	No	Yes	No	Discharged home alive		In-born	Prematurity/LBW/RDS	others	others	0	1500-2499	>60
1471	2015-07-19	2015-07-19	1940	64		2	100		30	Luwero	Boda Boda	5	33	No	No	No	No	No	No	No	No	No	1	No	Male	Kiwoko hospital	Midwife/Nurse	1.94	No	9	10	Normal Vaginal	Yes	Prematurity	No	No	No	No	No	No	Discharged home alive		In-born	Prematurity/LBW/RDS	others	others	0	1500-2499	>60
1472	2015-03-09	2015-03-09	2660	54	8.4	4	93		30	Luwero	Taxi	3	38	No	No	No	No	No	No	No	No	No	3	No	Male	Kiwoko hospital	Doctor	2.8	3	10	10	Caesarean section	Yes		No	No	No	No	No	No	Discharged home alive		In-born	Prematurity/LBW/RDS	others	others	0	Normal	30-60
1473	2015-12-17	2015-12-17	2320	50	5.5	0	95		28	Nakaseke	Boda Boda	3		No	No	No	No	No	No	No	No	No	4	No	Female	Kiwoko hospital	Midwife/Nurse	2.32	No	8	9	Normal Vaginal	Yes	Prematurity	3	No	No	No	No	No	Discharged home alive		In-born	Prematurity/LBW/RDS	others	others	0	1500-2499	30-60
1474	2015-11-17	2015-11-17	2100	22	4.4	1	20		30	Luwero	Boda Boda	6		No	No	No	Yes	No	No	No	No	No	1		Female	Kiwoko hospital	Doctor	2.1	No	1	3	Caesarean section	3	Birth Asphyxia	No	No	No	No	No	No	Died	Birth Asphyxia	In-born	others	birth asphyxia	others	0	1500-2499	<30
1475	2015-07-27	2015-07-28	1510	40	2.5	3	100		41	Nakasongola	Taxi	9	29	Yes	No	No	Yes	No	No	No	No	No	2	No	Male	Another facility	Midwife/Nurse	1.2	Yes	9	10	Normal Vaginal	Yes	Prematurity	No	No	No	No	Yes	No	Discharged home alive		Out-born	Prematurity/LBW/RDS	others	others	1	1500-2499	30-60
1476	2015-06-18	2015-06-19	2640	75	6.3		97		19	Nakasongola	Taxi	1		No	No	No	No	No	No	No	No	No		No	Male	Another facility	Midwife/Nurse	2.9	3			Normal Vaginal	No	Birth Asphyxia	No	No	No	No	No	No	Discharged home alive		Out-born	others	birth asphyxia	others	1	Normal	>60
1477	2015-05-29	2015-05-29	1580	84	4	2	96		21	Luwero	Boda Boda	3		No	No	No	No	No	No	No	No	No	3	Yes	Male	Another facility	Midwife/Nurse	1.9	Yes	7	9	Normal Vaginal	Yes	Prematurity	3	No	No	No	Yes	No	Died	Prematurity	Out-born	Prematurity/LBW/RDS	others	others	0	1500-2499	>60
1478	2015-05-15	2015-05-15	3620	62	4.9	3	86			Nakaseke	Boda Boda	4	40	No	No	No	No	No	No	No	No	No	6	Yes	Male	Kiwoko hospital	Doctor	3.6	Yes	5	7	Normal Vaginal	No	Birth Asphyxia	No	Yes	No	No	No	No	Discharged home alive		In-born	others	birth asphyxia	others	0	Normal	>60
1479	2015-09-15	2015-09-15	2290	40		3	100		17	Nakasongola	Boda Boda	1		No	No	No	No	No	No	No	No	No	3	No	Male	Kiwoko hospital	Midwife/Nurse	2.29	No	7	9	Normal Vaginal	No	Respiratory Distress	No	No	No	No	No	No	Discharged home alive		In-born	Prematurity/LBW/RDS	others	others	0	1500-2499	30-60
1480	2015-02-19	2015-02-19	3900	54	5.7	2	100		25	Luwero	Taxi	2	39	No	No	No	No	No	No	No	No	No	5	Yes	Male	Kiwoko hospital	Doctor	3.9	3	6	8	Caesarean section	3	Other	No	No	No	No	No	No	Discharged home alive		In-born	Prematurity/LBW/RDS	others	others	0	Normal	30-60
1481	2015-01-16	2015-01-17	3320	52	3.3		99		38	Nakaseke	Taxi	5		No	No	No	No	No	No	No	No	No	4	Yes	Male	Kiwoko hospital	Doctor	3.6	No	8	10	Caesarean section	Yes	Infection	No	No	No	No	No	No	Discharged home alive		In-born	others	others	Infection	1	Normal	30-60
1482	2015-07-26	2015-07-26	2280	50	3.6	2	98		29	Nakasongola	Foot		39									No			Female	Kiwoko hospital	Midwife/Nurse	2.3	No	10	10	Normal Vaginal	Yes	Low birth weight	No	No	No	No	No	No	Discharged home alive		In-born	Prematurity/LBW/RDS	others	others	0	1500-2499	30-60
1483	2015-02-23	2015-02-23	820	46	3.8	5	17			Nakaseke	Boda Boda											No			Female	Kiwoko hospital	Midwife/Nurse	0.8	No			Normal Vaginal	No	Prematurity	No	Yes	Yes	Yes	No	Yes	Died	Prematurity	In-born	Prematurity/LBW/RDS	others	others	0	<1500	30-60
1484	2015-09-19	2015-09-20	1920		4.8	4	91		24	Luwero	Boda Boda	4		No	No	No	No	No	No	No	No	No	4	No	Female	Another facility	Midwife/Nurse	2	3	8	10	Normal Vaginal	Yes	Prematurity	3	No	No	No	Yes	No	Discharged home alive		Out-born	Prematurity/LBW/RDS	others	others	1	1500-2499	NR
1485	2015-02-11	2015-02-11	3050	75	2.8		98		24	Nakaseke	Taxi		38	No	No		No		No		No	No	3	No	Female	Kiwoko hospital	Midwife/Nurse	3.1	3	10	10	Normal Vaginal	3	Infection	No	No	No	No	No	No	Discharged home alive		In-born	others	others	Infection	0	Normal	>60
1486	2015-02-03	2015-02-03	1570	52		6	29			Luwero	Taxi	3					No			No		No		No	Male	Another facility	Midwife/Nurse	1.79	3			Normal Vaginal	Yes	Prematurity	No	Yes	No	Yes	No	No	Discharged home alive		Out-born	Prematurity/LBW/RDS	others	others	0	1500-2499	30-60
1487	2015-12-22	2015-12-22	1220		9.1				25	Nakasongola	Taxi	5		No	No	No	No	No	No	No	No	No	2	No	Female	Another facility	Midwife/Nurse	1.22	3	9	10	Normal Vaginal	Yes	Prematurity	3	No	No	No	No	No	Discharged home alive		Out-born	Prematurity/LBW/RDS	others	others	0	<1500	NR
1488	2015-07-13	2015-08-06	3700		5.8	0	95		18	Nakaseke	Boda Boda	1	44	No	No	No	No	No	No	No	No	No	3	No	Female	Another facility	Midwife/Nurse	3.4	3			Normal Vaginal	Yes	Infection	No	No	No	No	No	No	Discharged home alive		Out-born	others	others	Infection	24	Normal	NR
1489	2015-07-17	2015-07-17	2230		2.6	1	96			Luwero	Foot	5	34									No			Male	Kiwoko hospital	Doctor	2.6	3	9	9	Caesarean section	3	Low birth weight	No	No	No	No	No	No	Discharged home alive		In-born	Prematurity/LBW/RDS	others	others	0	1500-2499	NR
1490	2015-04-27	2015-04-27	1680	68	4				27	Nakaseke	Boda Boda	2	33	No	No	No	Yes	No	No	No	No	No	2	No	Male	Kiwoko hospital	Doctor	1.7	3	8	9	Caesarean section	Yes	Prematurity	No	No	No	No	No	No	Discharged home alive		In-born	Prematurity/LBW/RDS	others	others	0	1500-2499	>60
1491	2015-10-02	2015-10-02	1840	46	3.7	4	98		24	Nakasongola	Boda Boda	2	33	No	No	No	Yes	No	No	No	No	No	2	No	Female	Kiwoko hospital	Doctor	1.8	No	7	9	Caesarean section	Yes	Prematurity	No	No	No	No	Yes	No	Discharged home alive		In-born	Prematurity/LBW/RDS	others	others	0	1500-2499	30-60
1492	2015-10-27	2015-10-27	1060	43		3			22	Nakaseke	Ambulance	2		No		Yes		Yes				No	2	No	Male	Another facility	Midwife/Nurse	1	No	4	5	Normal Vaginal	3	Prematurity	Yes	Yes	No	Yes	Yes	Yes	Died	Prematurity	Out-born	Prematurity/LBW/RDS	others	others	0	<1500	30-60
1493	2015-05-22	2015-05-23	2300	68	6		96		16	Luwero	Boda Boda	1		No	No	No	No	No	No	No	No	No	4	Yes	Female	Another facility	Midwife/Nurse	2.3	Yes			Normal Vaginal	Yes	Infection	3	No	No	No	No	No	Discharged home alive		Out-born	others	others	Infection	1	1500-2499	>60
1494	2015-05-31	2015-05-31	1310	69	6.6		38	5	24	Luwero	Boda Boda	4	34	Yes	No	No	No	No	No	No	No	No		No	Male	Home	TBA	1.31	3			Normal Vaginal	3	Prematurity	No	Yes	No	Yes	Yes	No	Discharged home alive		Out-born	Prematurity/LBW/RDS	others	others	0	<1500	>60
1495	2015-01-15	2015-01-15	2830	62	4.6	1	95			Nakaseke	Ambulance	1	40	No	No	No	No	No	No	No	No	No		No	Male	Kiwoko hospital	Midwife/Nurse	2.9	No	4	8	Normal Vaginal	Yes	Respiratory Distress	No	No	No	No	No	No	Discharged home alive		In-born	Prematurity/LBW/RDS	others	others	0	Normal	>60
1496	2015-12-25	2015-12-25	4480	89	3.6	1	40			Luwero	Taxi	4		No		No		No		No		No		No	Male	Kiwoko hospital	Doctor	4.5	3	7	9	Caesarean section	3	Hypoglycemia	No	Yes	Yes	Yes	No	No	Discharged home alive		In-born	others	others	others	0	Normal	>60
1497	2015-11-29	2015-12-01	3290	70	4.6		91		18	Luwero	Boda Boda	1		No	No	No	No	No	No	No	No	No	3	No	Female	Another facility	Midwife/Nurse	4	3	6	9	Normal Vaginal	Yes	Infection	3	No	No	No	No	No	Discharged home alive		Out-born	others	birth asphyxia	others	2	Normal	>60
1498	2014-12-29	2015-01-08	3000	93	4.6		98		26	Luwero	Taxi	4	37	No	No	No	No	No	No	No	No	No		No	Male	Kiwoko hospital	Midwife/Nurse	2.9	No	9	10	Normal Vaginal	Yes	Infection	No	No	No	No	No	No	Discharged home alive		In-born	others	others	Infection	10	Normal	>60
1499	2015-04-09	2015-04-20	3700	80	6				24	Luwero	Boda Boda	2	43	No	No	No	No	No	No	No	No	No		No	Female	Kiwoko hospital	Midwife/Nurse	3.5	No			Normal Vaginal	Yes		3	Yes	No	No	No	No	Referred		In-born	others	others	others	11	Normal	>60
1500	2015-01-29	2015-02-03	2560		4.1		95		18	Luwero	Boda Boda	2		No	No	No	No	No	No	No	No	No		No	Female	Home	TBA		3			Normal Vaginal	3	Prematurity	3	3	No	No	No	No	Discharged home alive		Out-born	Prematurity/LBW/RDS	others	others	5	Normal	NR
1501	2015-04-16	2015-04-16	2620	92	6		96			Other	Foot														Male	Kiwoko hospital	Midwife/Nurse	2.62	Yes	6	7	Normal Vaginal	No	Birth Asphyxia	3	No	No	No	No	No	Discharged home alive		In-born	others	birth asphyxia	others	0	Normal	>60
1502	2015-12-06	2015-12-06	1620	56	3.1	0	98		19	Nakaseke	Boda Boda	1		No	No	No	No	No	No	No	No	No		No	Male	Another facility	Midwife/Nurse	2	3	8	10	Normal Vaginal	Yes	Prematurity	3	No	No	No	No	No	Discharged home alive		Out-born	Prematurity/LBW/RDS	others	others	0	1500-2499	30-60
1503	2015-09-08	2015-09-08	3960	80	10	1	85		33	Luwero	Boda Boda	4	37	No	Yes	No	No	No	No	No	No	No	4	Yes	Male	Kiwoko hospital	Doctor	4	No	7	9	Caesarean section	Yes	Hypoglycemia	No	No	No	No	Yes	No	Discharged home alive		In-born	others	others	others	0	Normal	>60
1504	2015-10-02	2015-10-02	3030	37	14.5	6	2		25	Nakaseke	Taxi	1		No	No	No	No	No	No	No	No	No		No	Male	Kiwoko hospital	Midwife/Nurse	3	Yes	5	6	Normal Vaginal	No	Birth Asphyxia	3	No	No	No	No	No	Died	Birth Asphyxia	In-born	others	birth asphyxia	others	0	Normal	30-60
1505	2015-12-27	2015-12-27	1970	75	3	3	85		27	Nakaseke	Ambulance	6	33	No	No	No	No	No	No	No	No	No	2	No	Male	Kiwoko hospital	Midwife/Nurse	1.97	No	8	9	Normal Vaginal	Yes	Prematurity	No	No	No	No	No	No	Discharged home alive		In-born	Prematurity/LBW/RDS	others	others	0	1500-2499	>60
1506	2015-06-16	2015-06-16	1630	96	2.4	3	93		23	Luwero	Boda Boda	1	36			Yes		Yes		No		No	2	No	Male	Kiwoko hospital	Doctor	5	3	5	7	Caesarean section	No	Prematurity	No	No	No	No	No	No	Discharged home alive		In-born	Prematurity/LBW/RDS	others	others	0	1500-2499	>60
1507	2015-01-28	2015-01-28	1080	63	14	5	43	5	17	Nakaseke	Boda Boda	1		No	No	No	No	No		No	No	No	1	No	Female	Another facility	Midwife/Nurse	1.1	3	6	8	Normal Vaginal	3	Prematurity	No	Yes	Yes	Yes	Yes	Yes	Died	Prematurity	Out-born	Prematurity/LBW/RDS	others	others	0	<1500	>60
[truncated: 7,270 more rows]
[truncated: 6 more columns]
